# Supplementary material for: Epidermal maintenance of Langerhans cells relies on autophagy-regulated lipid metabolism
Source: J Cell Biol. 2024 Nov 13;224(2):e202403178. doi: 10.1083/jcb.202403178 (PMC11561468; doi:10.1083/jcb.202403178)
Supplement: Table S1 — shows differentially expressed genes between Langerhans cells of Atg5WT and Atg5ΔCd207 mice. [file JCB_202403178_TableS1.xls]

## Sheet: DEG_WTvsKO_Autophagy_Filtered_2
Differentially expressed genes between Atg5WT and Atg5DCd207
Genes with fold change (FC) >0 are increased in Langerin-cre x Atg5-floxed
Genes with fold change (FC) <0 are decreased in Langerin-cre x Atg5-floxed
FDR <0.1
p value <0.05
Genes	baseMean	log2FoldChange	lfcSE	stat	pvalue	FDR
Oxct2b	16.3971266001068	-3.86859360361883	0.831108515955247	-4.65473945862822	3.24390638420828e-06	0.000327929445385418
Art2a-ps	18.4102620289763	-3.09631432478514	0.791863638648498	-3.91016100962753	9.22346195040843e-05	0.00410259587554167
Clu	18.7374051105534	-2.79505159369541	0.912478846387835	-3.0631412495314	0.00219026649422018	0.0349939129536328
Stra6	26.2206530492531	-2.66014807815719	0.66710305834699	-3.98761187626504	6.67417337298488e-05	0.00329852479589297
Hcn3	20.7135432723618	-2.62592466051472	0.742840042093054	-3.53497995761755	0.000407806088740912	0.0117122489076641
Gm12216	18.8021126816527	-2.27875278864893	0.726133560629001	-3.13820061790699	0.00169988487251056	0.029535499659871
Mir17hg	39.248794400744	-2.15354450532231	0.560929918389386	-3.83923986708687	0.000123415812691046	0.00514001437125256
Pmel	27.9876501353941	-2.11681170433873	0.772326308187421	-2.74082558356285	0.00612850301921884	0.0676300314890438
Dqx1	20.0221076789565	-2.07732523739429	0.719539942585185	-2.88701865518517	0.00388911170674545	0.0506997915345949
Dut	21.3243583388932	-2.04688406801382	0.572243151184179	-3.57694812734425	0.000347629123893957	0.0106198787299473
Cdc42ep3	57.3720248249748	-2.02530263684992	0.413686366605021	-4.89574421673808	9.79343829767342e-07	0.000132808577890401
Slc4a8	55.4062209786223	-2.0018304626321	0.566062416097585	-3.53641295677719	0.000405600135434252	0.0117026063078899
Chst7	24.0555306884723	-1.9893840203953	0.787690852323698	-2.52558984851302	0.0115504241920106	0.0994893237917567
Slco5a1	396.585369251828	-1.98154083484284	0.236818229432983	-8.36734925173314	5.89288399387613e-17	1.07966847968394e-13
Nrp1	24.9456525792033	-1.97556290778168	0.736321100035891	-2.68301819367309	0.00729610210006569	0.0747077857759949
Nup210	47.7928636428196	-1.95810881969532	0.61206428602144	-3.19918816440588	0.00137815188323848	0.02549468761835
Impg2	16.9341110926523	-1.91240162351514	0.62274652204938	-3.07091498033849	0.0021340390724722	0.034227506100699
Tnfaip8l3	19.7068336531706	-1.8677958915656	0.599817840254232	-3.11393854303156	0.00184607938092365	0.0312456662342024
Slc4a4	111.601936955643	-1.86515875340635	0.404835529536583	-4.60720123933146	4.08124980032035e-06	0.000395968592230861
Cc2d2a	72.3760340508022	-1.86005161902814	0.363546044681177	-5.11641275222611	3.11401226989578e-07	4.9468309201773e-05
AW046200	42.0292291660399	-1.81038363664006	0.449318295627915	-4.02917854504472	5.59720962070338e-05	0.00292211131371932
Gm9895	16.5633008183027	-1.79091453377688	0.545096782072941	-3.2854982687042	0.00101802168024188	0.0208984458871468
Epb4.1l3	145.456743052766	-1.78027471676007	0.363284492202323	-4.90049741999057	9.5594313219012e-07	0.00013123564975252
Catsperg2	29.067237161504	-1.76841490689872	0.579533976370505	-3.05144301974133	0.00227744270248124	0.0358170719032573
Pla2g2d	64.0738637538716	-1.76606401376332	0.321874826304127	-5.48680378034484	4.09271313070437e-08	9.68318510924099e-06
Ccbl2	17.1611331613882	-1.75725790225301	0.551723022923376	-3.18503638463726	0.00144735809451857	0.0262984019788341
Tgif2	23.3585973138008	-1.73251030755263	0.660891985189228	-2.62147271623603	0.00875507698842983	0.0843643467169321
Oprd1	91.2414484966893	-1.72287293399532	0.33628468779193	-5.12325715841487	3.00302336618639e-07	4.83965504811487e-05
Gm13315	189.032445003815	-1.72198641481435	0.300523036418731	-5.72996478185131	1.00451487892917e-08	2.93952775097168e-06
Tnfrsf11b	406.121739001542	-1.69801533904225	0.290833889523238	-5.83843699173364	5.26928026830096e-09	2.09265702083952e-06
Dhdh	36.3286498786432	-1.69070062297746	0.359173926950928	-4.70719196499039	2.5115237901881e-06	0.000271231811971041
Ulbp1	25.4845008652404	-1.68374152298861	0.508876445519758	-3.30874328692667	0.000937157232255961	0.0200022810416243
Ifi47	28.88128528552	-1.67959201377206	0.524093070149315	-3.20475905795424	0.00135175584715882	0.025136329465562
Catsperg1	82.4091514847359	-1.67138211181238	0.291167545869213	-5.74027612460329	9.45223027003974e-09	2.88157041654001e-06
Zbtb12	22.848104148279	-1.65596058446415	0.618413057248733	-2.67775811822502	0.0074116720638017	0.0753361913614944
Heatr9	22.5382638771393	-1.64638160644408	0.573103098921754	-2.87274943992034	0.00406916703405469	0.051920407984837
Trim14	164.775616574132	-1.64348478542217	0.317509378791063	-5.17617713114443	2.26478450489568e-07	3.95850486793888e-05
Ccdc15	72.0772625565176	-1.61388170185291	0.314471274903101	-5.13204807768275	2.86606262261866e-07	4.75680841246559e-05
Fam132b	24.6063161753254	-1.60937597731815	0.533844096406003	-3.01469284413362	0.00257239620739342	0.0381400611016198
Gm12359	21.6349061257357	-1.60882516783653	0.540505263690426	-2.97652081471306	0.00291539291186867	0.0417235124581462
Pou5f2	43.7369223942442	-1.59106644820284	0.511764076308188	-3.10898424070838	0.0018773173141049	0.0314763302452612
Ccl17	205.878564862702	-1.57994564832262	0.47249740836918	-3.34381865453142	0.000826337338624187	0.0183777424110019
Arhgef9	191.890809878395	-1.56934668854116	0.288702164987652	-5.4358674054567	5.45304961420029e-08	1.18897866097857e-05
Fam161a	16.4159955241747	-1.56258341820864	0.523240799273927	-2.98635622523501	0.00282323559420883	0.0408197047166315
Adam11	133.792006731641	-1.54200852617032	0.450925194239781	-3.4196548471194	0.00062700635677473	0.0152566973464661
Gm5431	132.143993785818	-1.54073716861303	0.35182865083624	-4.37922598103066	1.19101577207138e-05	0.000843572954486223
4932438H23Rik	142.846800792287	-1.53526776790895	0.530765200473109	-2.89255543984507	0.00382121736684213	0.0501459327170544
Nudt17	692.88186833623	-1.53156178244291	0.324659336603377	-4.71744259218383	2.38827760360726e-06	0.000265576469521128
Neurl1a	30.2152894262207	-1.52539941398719	0.471922840268875	-3.2323068176105	0.00122795132295107	0.0233017384150443
AU040972	31.680563812625	-1.52269588653357	0.421063974981965	-3.61630530514701	0.000298837893568952	0.00963210833764274
Ccser1	76.2527241082074	-1.52134819728725	0.430193690116544	-3.53642610814469	0.000405579941987825	0.0117026063078899
Stk39	34.9553435812687	-1.5155823874926	0.559113720600337	-2.71068716729984	0.00671439414780054	0.071448864041667
Snord71	21.253724490363	-1.49985971536552	0.506897772986948	-2.95889979260994	0.0030873947792264	0.0434030719911473
Phf11b	35.293402403325	-1.49672114640259	0.443251139022363	-3.37668877671418	0.000733640094344283	0.0170314777643182
Nlrc5	586.504473720151	-1.48849411510256	0.239315101610913	-6.21980854982817	4.97761862651021e-10	3.25594818392903e-07
Gm10584	36.5157812446196	-1.48731297315708	0.512773001103037	-2.90052902543171	0.00372533334770163	0.049538755819916
Ranbp17	42.7752497498449	-1.47721533285922	0.476412505980504	-3.10070645567745	0.00193059575164228	0.0319467630331282
Prss53	37.7142541584081	-1.47680325007189	0.482393103126862	-3.0614103736129	0.00220296933930361	0.0350458069428558
Arhgap22	114.063877117449	-1.45866804327112	0.4569422040686	-3.19223750899606	0.00141175195364403	0.0258627376021774
Pdgfb	87.0518217095495	-1.45477573797977	0.319920388052898	-4.54730549320046	5.43370985305184e-06	0.000479546456872511
Calcrl	82.4827267129549	-1.44417406937878	0.355063834117877	-4.06736459928874	4.75478191726555e-05	0.00256511623193471
Bcas3os1	47.9432937112571	-1.42604708868304	0.384785095691429	-3.70608712408818	0.000210485919013259	0.00747796619625381
Apobec3	1035.65196281837	-1.39984732547919	0.275750108819919	-5.0765068832425	3.84436877897031e-07	5.77694335434458e-05
Cetn4	49.5021435303144	-1.39775025980266	0.437456856286814	-3.19517282610891	0.0013974712908046	0.0256433675804409
Gm5141	31.1820422801756	-1.39538822255721	0.434081081433025	-3.21457967702863	0.001306356544529	0.0244567078075687
Msrb3	230.224699621125	-1.39429921690312	0.412993919742613	-3.37607686275884	0.00073527374963483	0.0170338418665402
Gm20125	106.032414720803	-1.39291656871548	0.402151433381736	-3.46366182759138	0.000532875961377799	0.0137291739619298
1110028F11Rik	31.0678342981078	-1.39267005784461	0.511581633050765	-2.72228314675718	0.00648325675610874	0.0699261058466821
Arsb	25.3352930308351	-1.38686295517676	0.536261737608868	-2.58616801817827	0.00970496097133862	0.0894854223781694
Jak3	122.902144553898	-1.36444902619845	0.267436475839218	-5.10195560241662	3.3616162258202e-07	5.1918295043223e-05
Htr7	326.198659832049	-1.36440008881006	0.347072161148347	-3.93117121320163	8.45330428575823e-05	0.00383676504725027
Scube3	26.0262956634437	-1.35276384376399	0.518881007587645	-2.60707912600846	0.00913182553453919	0.0864220425055964
Slc7a6	40.9343380828835	-1.35178597394014	0.51790306605541	-2.61011386597103	0.00905120897710174	0.0862463100474476
Dpf3	21.0166465870187	-1.34850545432902	0.47784951020044	-2.82202958367243	0.00477207749407889	0.0578055574446157
Kank3	67.9752504379948	-1.34128135965636	0.290607003089762	-4.6154474785388	3.92249233036461e-06	0.000386001015165083
Pyhin1	403.50125322369	-1.33054674662209	0.32823817900492	-4.05360141424057	5.04351206295049e-05	0.00268343799712964
Gm3696	39.8594851754878	-1.32748795241313	0.488064218808328	-2.71990426926679	0.00653008182344102	0.0703628971673102
Armc9	18.5893159752676	-1.32694090852341	0.518977752838559	-2.55683582054468	0.0105629058586439	0.0942692721895028
Pkp1	80.5120048229748	-1.30067060124135	0.412373326674953	-3.15410943702134	0.00160988703449181	0.0284243910192768
Tm7sf2	31.4282224140363	-1.29421190182154	0.462288878910212	-2.79957394794459	0.00511700947416829	0.0604046129010099
Igsf9	64.7794615514052	-1.28402892632965	0.425140165886746	-3.02024844830047	0.00252567412181656	0.0376426074219372
Tmem201	50.2055738633344	-1.27812118911245	0.34896267342893	-3.6626300932233	0.0002496389003647	0.00846171996505804
F630111L10Rik	308.343417768654	-1.27807310295135	0.247314472460765	-5.16780554827463	2.36858546901972e-07	4.05210314084604e-05
Sema4a	853.677127350477	-1.27798111522666	0.285768553274396	-4.47208449139448	7.74608085822632e-06	0.000633356023113799
Eno3	151.59112491347	-1.27482968774342	0.230043614228895	-5.54168691887685	2.99571566450341e-08	7.48272761481306e-06
Il15ra	337.062744583124	-1.26768150559758	0.279226748808536	-4.53997158584122	5.62618096588221e-06	0.000492623089296143
Slc27a3	1025.62159969429	-1.26413786406194	0.495372681683647	-2.55189256655303	0.0107139549892103	0.0951166669810377
Acot1	35.6776604888679	-1.25629184083345	0.458779414869944	-2.73833524372401	0.00617510925599497	0.0676300314890438
Slc25a29	122.330808366085	-1.25610313466659	0.391558302191959	-3.20795939617389	0.00133680370409484	0.0249417066938501
Extl1	233.303812949817	-1.25331541290636	0.275150766166156	-4.5550133491161	5.23822517118859e-06	0.000469719716928102
Pde1b	207.874812444011	-1.24431395843393	0.230870004245854	-5.38967356326142	7.05857803927581e-08	1.4809695810707e-05
Sh3bp1	508.52567830231	-1.24198955041485	0.274062469524293	-4.53177537431755	5.84900267002406e-06	0.00050666643535405
Casp7	136.509460268506	-1.23633014026956	0.271084055567175	-4.56068925810799	5.09859850078706e-06	0.000460946466087415
4921511I17Rik	249.784972517925	-1.23536786460045	0.318263394269741	-3.88158954766071	0.000103775925121961	0.00451496046078988
Isyna1	29.6690347740127	-1.23256422078878	0.434150359059508	-2.83902614628457	0.00452514488753492	0.0557249292905739
Snora52	22.7306027952009	-1.22036524704576	0.416872004019524	-2.92743392523092	0.00341771673164745	0.0465747672253917
Gli3	101.953180280839	-1.21352296304908	0.415185918863501	-2.92284229284771	0.00346852147309323	0.0472092518736802
Il15	209.240346530033	-1.20643944800977	0.241541060624247	-4.99475925497639	5.89092068653578e-07	8.50740753691921e-05
Gpr85	305.652610870742	-1.20294971193956	0.272764336883782	-4.41021625364502	1.03267439229548e-05	0.000772766640307479
Mir155hg	493.740249308643	-1.2010485607314	0.302837068552352	-3.96598925776412	7.30921543709271e-05	0.00350338257157202
Fah	90.3658548743602	-1.19831416332375	0.357969137557692	-3.34753485034901	0.000815337354369936	0.0182793374608744
Gpr52	111.538276239045	-1.1927115934251	0.341903520718937	-3.48844490082211	0.000485838942552005	0.012771936267561
2610206C17Rik	31.2989803690609	-1.19265984642401	0.466925567279051	-2.55428258806661	0.010640685848644	0.0947353295731959
F730043M19Rik	89.8348976204775	-1.18964857278501	0.405018607759214	-2.93726893035063	0.00331116825350787	0.0454570259000093
9930111J21Rik1	75.5446618230923	-1.18741591725257	0.387944461928203	-3.06078842149401	0.00220755029265554	0.0350685132204708
Lmo2	307.880530090909	-1.18663270576788	0.217924754176468	-5.44514876362778	5.17621069391215e-08	1.17468291665925e-05
Zfp296	152.763421572572	-1.17419940191333	0.288442380883424	-4.07082828229702	4.68462731270589e-05	0.00254112466913607
Epha1	96.7984728225612	-1.17169570030298	0.426059032039978	-2.75007830415632	0.00595810249595361	0.0666435371140802
Vdr	604.28386583523	-1.17130634349889	0.275249844227685	-4.25542963261404	2.08647978492575e-05	0.00133171521934482
Mks1	28.2353168423433	-1.16846287513127	0.438068424371066	-2.66730677247242	0.0076461843070322	0.0769462167368308
Icosl	78.0279037633074	-1.15835597423882	0.431669793550024	-2.68343069528348	0.00728710770069647	0.0746844586467693
A530099J19Rik	125.786154090552	-1.15670408084015	0.269517961922915	-4.29175136450084	1.77269379267322e-05	0.00116641153695421
5430437J10Rik	83.9121937064343	-1.14703740569374	0.409027762241064	-2.80430208308873	0.00504256356205819	0.0598677099666391
9330133O14Rik	28.4333868842631	-1.14503038764648	0.418044484129589	-2.73901565770101	0.00616234385373127	0.0676300314890438
Wee1	51.9424152977771	-1.14451839420226	0.446301639420226	-2.56445034727872	0.0103339363866333	0.0929719843198728
Rab39	88.8553701365288	-1.14206576548737	0.326775200486534	-3.49495850293092	0.000474135465911921	0.0127045454962423
Adat1	45.2123574387132	-1.13543344984893	0.36290862831482	-3.12870337396318	0.00175579457914713	0.0302235847060621
Bckdhb	42.0058553013178	-1.13511636851706	0.414894274239531	-2.73591716973593	0.00622066819829438	0.0678174807500329
Fbxw17	118.294535314723	-1.13308194034215	0.27984929224826	-4.04890050369314	5.14588141393327e-05	0.00272486672966371
4930520O04Rik	99.5908090964843	-1.13236682604253	0.394224396159335	-2.87239155433916	0.00407377871022444	0.051920407984837
2200002D01Rik	72.601716262475	-1.12980021412848	0.320133530166017	-3.52915301793781	0.000416892002358129	0.0117122489076641
Pla2g16	305.841541742135	-1.11719393117309	0.253794588087303	-4.40196120647297	1.0727674116618e-05	0.000795278241178612
Gm10432	427.776933559322	-1.10998744586763	0.260008326643395	-4.26904576556118	1.96310991034537e-05	0.00126183712156303
Gbp9	189.704891437662	-1.106175368073	0.248668285779868	-4.44839744884974	8.65133368346154e-06	0.000682289578440371
Tyw3	54.9125746881925	-1.10410716852332	0.421801222915275	-2.61760068141172	0.00885503612750982	0.0849594492993177
Plek2	1325.36865247543	-1.10292006374521	0.263845877936389	-4.18016787820015	2.91293967024101e-05	0.00174149941575699
Yes1	715.88084654252	-1.10200040048973	0.216269260499258	-5.09550177378771	3.47818764242363e-07	5.29828035393846e-05
Zbp1	41.5767496307673	-1.09951579104124	0.387623027719718	-2.83655952410618	0.00456024770167556	0.0559712521441856
Rragd	79.583928707668	-1.09875581165574	0.346650257430091	-3.16963795094635	0.00152628986706655	0.027286725597717
Suv39h2	562.085787381353	-1.09469795545921	0.279703737520004	-3.9137766451223	9.08636895635431e-05	0.00405784830500642
Far1os	52.082952557101	-1.08326435939406	0.31456168947038	-3.44372628853161	0.000573756232386443	0.0144021880454565
Fam196b	127.264724486916	-1.08279827795817	0.306691528632399	-3.53057772018219	0.000414653173329111	0.0117122489076641
Irak3	209.133825927038	-1.08174086004908	0.394600575996356	-2.74135651555429	0.00611860779152768	0.0676300314890438
Nrg1	287.41456568513	-1.0749030798167	0.310614892891936	-3.46056517061678	0.000539042739455423	0.0138165894044565
Fes	697.498240695771	-1.06934707779075	0.237603352227969	-4.50055551726714	6.7776099401114e-06	0.000562440466671931
Mycl	961.602398343311	-1.06009400656069	0.24201925936704	-4.38020515116517	1.18567627882312e-05	0.000843572954486223
Chst10	69.7151115803465	-1.05791652576947	0.386327801817279	-2.73839087115411	0.00617406472397457	0.0676300314890438
4632415L05Rik	67.9492419697652	-1.05575579462567	0.324424376532146	-3.25424311795222	0.00113694933758834	0.0223311958855458
Lrrc4	528.085172786225	-1.05554415982268	0.237624612143162	-4.44206578730466	8.90993076019661e-06	0.000697735422911171
Tk1	501.838325980169	-1.05249259683757	0.317088352307493	-3.31924080206179	0.00090262556822454	0.0195656848316898
Fam212a	63.9398157309771	-1.05183306151812	0.403666735148403	-2.60569665501772	0.00916876231964346	0.086477215432091
Eps8l1	108.245398023547	-1.04673892979119	0.34253516729552	-3.05585828764882	0.00224417297016033	0.0353974516711814
Irf1	1529.64199512788	-1.04500269129615	0.159337825241919	-6.55840940284919	5.43847311439267e-11	4.31970150228903e-08
4930594C11Rik	157.125687790898	-1.04434392364896	0.320969065786936	-3.25372141732253	0.00113903920865621	0.0223311958855458
Cbfa2t3	1694.54005794704	-1.03918819053926	0.194400810835111	-5.34559596781047	9.01200331592777e-08	1.78952637273423e-05
Gramd1b	250.747438684645	-1.03835234524467	0.29763032048282	-3.4887317379501	0.000485317940338701	0.012771936267561
Cd48	379.360214745581	-1.03690044632886	0.272710494729155	-3.80220221212487	0.000143415596078129	0.00569564795853141
4930487H11Rik	180.693481200834	-1.03541690241554	0.31475303128011	-3.28961693618795	0.0010032386037118	0.020813457599394
Ptp4a3	31.6693752592607	-1.03347813525587	0.378258289812198	-2.73220220968318	0.00629125155538563	0.0683190598592659
Thap2	211.486774133382	-1.0302208781971	0.224191840048364	-4.59526483200662	4.32199988313238e-06	0.000414315850865794
Rundc3b	85.2742613785078	-1.02544348056713	0.386533112366561	-2.65292531935703	0.00797975239222975	0.0790158918981254
Samhd1	3752.6843713263	-1.02192953550419	0.17596549109865	-5.8075565221551	6.33911548900184e-09	2.34969880792335e-06
Coro2a	2953.82527175038	-1.01835606061129	0.292423798336456	-3.48246642853462	0.000496817510444649	0.0129381983984649
Pard3b	41.6658451369118	-1.01604167947763	0.392022405383143	-2.59179492173312	0.00954766672614519	0.0888132097150725
Cbx7	184.464653746997	-1.01475288765491	0.230747452282989	-4.39767753713013	1.09415376152879e-05	0.000805760915774844
Socs2	2774.2654490614	-1.01461142780973	0.221304103587144	-4.58469324049474	4.54653435211876e-06	0.00042999819888111
Wfdc13	95.2660715610508	-1.01368083363548	0.295834921564761	-3.42650836579337	0.000611394928079049	0.015022150300123
Olr1	294.389801395007	-1.01254005132683	0.241574692636935	-4.19141608036149	2.77218727772906e-05	0.001693775963096
Tmcc2	88.8947248520483	-1.00952612990314	0.300921846092601	-3.35477846826874	0.000794285648228348	0.018025421241427
Zfp39	79.2062229092097	-1.00325229435382	0.228435422663146	-4.39184204733971	1.12394342541345e-05	0.000816879143176314
Vangl1	150.252448267764	-1.00128754193063	0.283391831589767	-3.53322654472297	0.000410520531311051	0.0117122489076641
Cacna1d	139.301803527539	-0.999136728773638	0.292835725835456	-3.41193591022105	0.000645032768888739	0.0155591418439106
Gda	252.46469499865	-0.996177346722944	0.356891108179937	-2.79126412480048	0.00525026094011689	0.0613910637792848
Prdm8	218.978988652664	-0.995624195246181	0.33853382994179	-2.94098877922297	0.00327166384950079	0.0450258688198623
L1cam	451.853980504449	-0.988751806589321	0.228514017918578	-4.3268759422086	1.51239084853661e-05	0.00101925977186225
Suv39h1	215.716379121371	-0.986914350870141	0.266087546188028	-3.7089836221525	0.00020809288612179	0.00744049161953154
Zfp961	235.83746878233	-0.978074707745352	0.169121093758548	-5.78328040582411	7.32577985808414e-09	2.51426248195699e-06
Tmem173	410.048358600078	-0.976414509214688	0.280544732182698	-3.48042360880553	0.000500621564004864	0.0130068032517152
Ttll3	187.559727057778	-0.969275648057435	0.281298306066978	-3.44572159573065	0.00056953679316591	0.0143611091610089
Atp10d	227.512840375934	-0.967668538673857	0.284049983468625	-3.40668401686685	0.000657572067131298	0.0158198992577674
Fscn1	56746.7470419766	-0.966884683891194	0.231491735522368	-4.1767568147061	2.956948593707e-05	0.00174900363627776
Nfix	51.1890148769438	-0.96359437215083	0.341423670397083	-2.82228344341254	0.00476830133686368	0.0578055574446157
Tusc1	52.1616139821169	-0.962734825636809	0.362140262523476	-2.65845840760222	0.0078499039263993	0.0781476559190333
Cpne8	110.494102915444	-0.962432738061801	0.307301230854254	-3.13188702624579	0.00173686695071211	0.0300476613112945
Stap2	249.69883020229	-0.961901125977026	0.229195785675313	-4.19685345933756	2.70648927960418e-05	0.00167200893273325
Cdkl5	82.8126745695314	-0.95820635478354	0.279365103176894	-3.42994290942918	0.000603708257309945	0.0148852235505246
Gbp5	456.011176226864	-0.953085194110999	0.340972082391361	-2.79520008625535	0.00518676025433516	0.0610134356419227
Mex3b	154.532874991742	-0.951796473381763	0.276743738306364	-3.43927013202408	0.000583284896755125	0.0145755686559932
Arhgef4	34.4989615766601	-0.94990326203397	0.352334378276036	-2.69602775261905	0.00701718199923833	0.0729262278799348
Gm16617	98.0681726151253	-0.949435179362821	0.335243188422751	-2.83207895686028	0.00462464274652987	0.0566990378626375
Mamld1	646.8482167363	-0.948459523503147	0.204250021886483	-4.64362018051719	3.42356694068896e-06	0.000342973552977128
Gm10389	113.374314765439	-0.947977652876575	0.273711769323459	-3.46341575015104	0.000533363592765618	0.0137291739619298
Adap1	581.819924973986	-0.945601064393245	0.204191246366196	-4.63095789472487	3.63977892282341e-06	0.00036137805019461
Fam120c	58.2272161182946	-0.945331164284684	0.311706822335656	-3.03275737502697	0.00242330350617432	0.0367628035315941
Tmem176a	527.540947551391	-0.937030947593796	0.237842596123166	-3.93971039194576	8.15800309802861e-05	0.00377987476875325
Mab21l3	155.200462095374	-0.936415449342312	0.283466602741893	-3.30344188798478	0.000955057616765078	0.0201905716700146
Ndnf	108.433204578079	-0.935206211575683	0.342619771374909	-2.72957455964309	0.00634161069001311	0.0687316870106684
Rn4.5s	639.30262800319	-0.929887120520759	0.266521612622631	-3.48897453895189	0.000484877331264999	0.012771936267561
Adgrl1	64.8998541445275	-0.926775346921403	0.331885963966402	-2.79245116559139	0.00523103629127589	0.0612574214906234
Ptpro	643.52203094598	-0.925194452000229	0.130814112576084	-7.07258898738557	1.52069402227577e-12	1.69101175277066e-09
Chka	100.398639336512	-0.92449136453938	0.32207090245844	-2.87045913642781	0.0040987617033698	0.051920407984837
Uba7	507.073731114986	-0.915907524253158	0.154593210222328	-5.92462969709954	3.13001894974975e-09	1.45024211338405e-06
Dcaf4	102.589891441111	-0.907425005848448	0.3481902740597	-2.60611818724398	0.00915748573774318	0.086477215432091
Kynu	290.826805590841	-0.906098762428742	0.25871668099703	-3.50228195158062	0.000461291185068219	0.0125111170194112
Ttc7	594.264886658794	-0.905904547571394	0.189919824060848	-4.76993148056599	1.84288594377831e-06	0.000219890846249786
Tmem176b	1613.67365621972	-0.902338167870135	0.265518868574708	-3.39839564967206	0.000677823155376779	0.0161400288817768
Oasl2	651.6206826062	-0.899419532667931	0.326925387949546	-2.75114618142393	0.00593871354822164	0.0665710631615167
Slc50a1	55.3737080217337	-0.89716940783496	0.332144731632848	-2.7011399621617	0.0069102251947742	0.0724921737414048
Prune2	50.1123911229979	-0.894128492443807	0.32650321747406	-2.73849825848912	0.00617204873156576	0.0676300314890438
Sh2b3	1117.20172137169	-0.888262700228601	0.221370457714173	-4.01256206180636	6.00632808880093e-05	0.00303592583397574
Crtap	300.780830026072	-0.884296614476071	0.238056268005277	-3.71465377444491	0.000203482101716926	0.00732272158929521
Tbrg3	301.239188776231	-0.87937806462404	0.23838746382171	-3.68886035585212	0.000225260807835767	0.00790189332218843
Selplg	4879.53744680852	-0.877151864211359	0.258818875325879	-3.38905677998538	0.000701334864582033	0.0165229739282886
Klf8	104.883854023486	-0.875450947941073	0.298952248232674	-2.92839727119132	0.00340714401623353	0.0465447683790133
Dtymk	59.5574910005044	-0.874988588658625	0.328362534305179	-2.66470287333516	0.0077056372297028	0.0771952126074731
2310009A05Rik	40.263713003342	-0.874708601293045	0.342911157089415	-2.55083155858053	0.0107466250593117	0.095297026044295
Prr33	692.748166606634	-0.867830772120763	0.237799350019789	-3.64942449190271	0.000262828479801774	0.00880317076926424
St3gal4	361.128900935894	-0.865968742828134	0.232887985450748	-3.71839166005956	0.000200495246881705	0.00726223825838619
Gne	124.230190375176	-0.865629304300979	0.229577850473883	-3.77052621807457	0.000162903686290376	0.00624272372995241
Flt3	4265.03384864169	-0.857985471328833	0.258450899770432	-3.31972329015273	0.000901067129572766	0.0195656848316898
Dennd3	1298.97398346296	-0.85488379085157	0.271045682950143	-3.15402105485229	0.00161037467105615	0.0284243910192768
Slc22a23	1269.91323240637	-0.853489399693434	0.225591836707973	-3.78333459290138	0.000154741172403104	0.00599554647081016
Paqr3	117.151775428784	-0.851653684674303	0.274024863955755	-3.10794309822854	0.00188394337022745	0.0314763302452612
4930579G24Rik	176.177697133553	-0.850658351469659	0.328725265996223	-2.58774861400351	0.0096605454168316	0.0892391592827107
Slc24a1	476.4101200105	-0.84873765820399	0.308711019885206	-2.74929498311914	0.00597236113707072	0.0666435371140802
Lpcat1	571.885583491128	-0.847915292293993	0.2389260153784	-3.5488613115282	0.000386900799060767	0.0112922227967342
Dock8	2812.12093301211	-0.847453678347236	0.217862954670455	-3.88984754029942	0.000100307220483384	0.00439140272352454
Bcl2l1	1434.03385185298	-0.846011853670069	0.234887795710745	-3.60177016055742	0.000316057740029919	0.0100416059118077
Prdm9	126.486384706348	-0.844747735433521	0.297208050960418	-2.84227743058691	0.00447924944427826	0.0553436153559714
Gdap10	184.743163176208	-0.843903567917936	0.289620713118046	-2.91382325121881	0.00357031987412198	0.0481767005079158
Rasip1	371.5578264993	-0.843755608521662	0.227599736161282	-3.70719062663482	0.000209571194236127	0.00746933230739017
Fam53b	1077.18900039826	-0.842149318627823	0.203011701010536	-4.14827970228237	3.34982978695081e-05	0.00193005736947632
B4galt3	100.227694387254	-0.841391155606758	0.290905245305808	-2.89232033173641	0.00382407832230774	0.0501459327170544
Dpysl5	487.284445383765	-0.839809623488057	0.163815469764049	-5.12655871083284	2.95086065516995e-07	4.82552507139557e-05
Rbm38	152.78379433635	-0.838994574779491	0.332025308525859	-2.52689946590065	0.0115074438305589	0.0993499808973721
Isoc1	206.846179608693	-0.837915565979181	0.195349387578294	-4.28931759841506	1.79222932987634e-05	0.00117232883224852
Pprc1	324.102664163841	-0.83766010213004	0.1618645499729	-5.17506830414865	2.27827618298641e-07	3.95850486793888e-05
B3gntl1	56.776894367744	-0.836703744594289	0.314287238106809	-2.66222627948367	0.00776256753912081	0.0776955454860696
Tmem150c	585.457223856136	-0.834030907796396	0.323564996928423	-2.57763020015696	0.00994803963388539	0.0911220763828711
Phf11c	85.3410220204571	-0.833990014890022	0.26173951153397	-3.18633594905973	0.00144087177323249	0.026223394629043
Pisd-ps1	342.021485687997	-0.833417967860979	0.173214971087985	-4.81146613728694	1.49827122343717e-06	0.000187199730389004
Gtpbp1	1398.94385537014	-0.830959384922029	0.174252836971145	-4.76869931856334	1.85419163495449e-06	0.000219890846249786
Foxp4	1351.92680847926	-0.830076107626307	0.235258382759416	-3.52835932088836	0.00041814413816031	0.0117122489076641
Lsr	267.938973289027	-0.827845974549261	0.247955590365227	-3.33868646933865	0.000841755132234046	0.018626875186688
Gm5512	68.8064848570149	-0.827484227717424	0.279506201439184	-2.96052188987825	0.00307118295985213	0.043229815839944
Mum1	186.34109430364	-0.826119059118522	0.218303907044999	-3.78426144681063	0.00015416569691585	0.00599413478917572
Lime1	226.846949834009	-0.825858796604004	0.261513740432534	-3.15799389828643	0.00158858882944136	0.0281740156034895
Tmem39a	1768.96383588953	-0.825753141619697	0.148043718671186	-5.57776546706276	2.43627818989448e-08	6.45033654086347e-06
5530601H04Rik	99.6619918915372	-0.823818031610191	0.264337908633852	-3.11653381789937	0.0018299069083624	0.0310665111770838
Dscam	175.754607444648	-0.820096803362257	0.253253981569119	-3.23823853935514	0.00120270204223063	0.0230985262687471
Plk4	260.466716238355	-0.818205388912195	0.203574285937931	-4.01919812781101	5.8396549369964e-05	0.00300634087497222
Arhgef40	1919.64072027741	-0.817713915141471	0.199306754839506	-4.10279077495364	4.08196355831719e-05	0.00225828033674065
Mir3064	75.5531059034685	-0.817616580198607	0.301539190544509	-2.71147700145438	0.00669841876806238	0.0714155481312116
Chst3	607.914512757042	-0.816754966827857	0.259103059085444	-3.15223976787753	0.00162023170726027	0.0284628382065311
Zmym6	266.191219809019	-0.814391343392143	0.151952185224845	-5.35952373562171	8.34416312410741e-08	1.68703807163772e-05
Nostrin	1038.6532374894	-0.813032058607083	0.216273472067194	-3.75927778305831	0.000170404555082598	0.00646511886180764
Sp110	610.257448878014	-0.810653186533734	0.255667739791069	-3.17072927228206	0.00152056784926075	0.0272530472967428
N4bp2l1	539.452077224815	-0.809386545052846	0.1395159345079	-5.80139141745858	6.57668787097933e-09	2.35912158468678e-06
Xrcc3	164.553426502829	-0.80887751791248	0.225665152950251	-3.58441481698683	0.000337834797962282	0.0104564092437121
Gabbr1	100.155176260319	-0.808326338844219	0.250039882509049	-3.23278962833045	0.00122587800660483	0.0233017384150443
Spint2	216.455824910492	-0.807310413239157	0.314342089958017	-2.56825426511283	0.0102212152716567	0.0924064340006689
Bahcc1	526.232421604405	-0.803485685559134	0.224846450745559	-3.57348618532732	0.000352259836008813	0.0107025392798306
Ccdc120	57.1356207397335	-0.798897005165323	0.31305083300111	-2.55197214301132	0.0107115082711089	0.0951166669810377
Gnb4	302.604596029173	-0.798748555527149	0.237502859078925	-3.36311132684814	0.000770692771640155	0.0176379509592121
Efnb2	203.671054733733	-0.797653962226089	0.313220174179082	-2.54662383838033	0.010877061037937	0.0960706264828115
Psmg4	232.989274918393	-0.794177699067837	0.297035122114623	-2.67368280698257	0.00750233741911112	0.0758687928152643
Cnp	146.144026991615	-0.794092115153715	0.287996191082652	-2.75730075515415	0.00582807192425191	0.0656009820830332
Ppp4r1l-ps	109.763502025896	-0.793925893807981	0.293212070006532	-2.70768489779529	0.00677543176393282	0.0717743839738763
Mcm5	161.124391910344	-0.79293970483906	0.276193934596779	-2.8709526369458	0.00409236836553157	0.051920407984837
Rsad1	49.2066816884308	-0.792832502144262	0.289076558412589	-2.74263851243407	0.00609477391114282	0.0675038704102671
Ccdc28b	183.386027934109	-0.789285563915721	0.263812497505289	-2.99184296187446	0.00277298866932027	0.0404136749709586
Dock9	193.250728532578	-0.788323492775622	0.190872814609197	-4.13009832955876	3.62608111005077e-05	0.00206779599711613
Plekhn1	412.004856387974	-0.787948804599844	0.207204934239469	-3.80275116271702	0.000143098070601167	0.00569564795853141
Shb	140.543152674438	-0.787872075234098	0.271126556591997	-2.90591997013307	0.00366175090853317	0.0488819569062291
Acsf2	447.029941099304	-0.784890691546106	0.272230323817043	-2.88318612174008	0.00393674760162087	0.0512007407368702
Pira2	268.360936651234	-0.783712548583665	0.222279376806242	-3.52579964837141	0.00042220624405045	0.0117667504607544
Deptor	524.466151595417	-0.783036989327256	0.285642064618638	-2.74132239722007	0.00611924323797539	0.0676300314890438
Zfc3h1	8717.89047117876	-0.782116621308875	0.162324439854136	-4.81823083456615	1.44836747882003e-06	0.000183020981414532
Snord32a	66.5258454212701	-0.781332929400795	0.306964089168502	-2.54535614089991	0.0109166335218947	0.0961147781183443
Tcaf2	3222.03506708055	-0.781081547882842	0.266446122142905	-2.93148026175408	0.00337350803277219	0.0461419548885938
9430076C15Rik	217.051058597388	-0.780985593038918	0.227981259653799	-3.42565697823094	0.000613314409735237	0.015022150300123
Sfi1	272.705443779016	-0.777163928948402	0.217839956067172	-3.56759128572704	0.000360277884074599	0.0107740972421658
Lfng	386.678687132135	-0.774895490721384	0.257605348268942	-3.00807221561404	0.00262910654977946	0.0388255841082969
Setd6	79.9749591866123	-0.774664449426153	0.251696865838324	-3.0777675631597	0.00208557518316698	0.0338915392973821
Cryaa	162.143268893492	-0.774502652866341	0.269624367148831	-2.87252469447177	0.00407206252657583	0.051920407984837
Fabp5	3089.77822543706	-0.773042550367493	0.284488187460288	-2.71730983725081	0.00658149637208992	0.0705069746220037
Npepl1	151.032765564656	-0.772008507391153	0.255310715465144	-3.02379986670224	0.00249621509815163	0.0374350192739342
Pot1b	364.688252068619	-0.771812812863437	0.235106442531906	-3.28282289737209	0.00102773210148371	0.0210080532509169
Trex1	460.487286283694	-0.77039675328997	0.220168481837135	-3.49912370227385	0.000466789965455844	0.0125987971258956
Atp6v0a1	2861.22395062264	-0.769072832631286	0.188727493080836	-4.07504396988877	4.60056536329081e-05	0.00250775915881342
Rasa4	288.335683511649	-0.768649448996145	0.187157108533644	-4.10697437579813	4.00875681678001e-05	0.00225138261629261
Alms1	220.790390288098	-0.767563278218721	0.257042520529966	-2.9861334873163	0.00282529285486806	0.0408197047166315
E130310I04Rik	94.2061604311557	-0.764495952140601	0.277186119785678	-2.75806000939627	0.00581455226385454	0.065575883543674
Nav1	2030.18375797644	-0.764224553273444	0.198317985070996	-3.85353125184214	0.000116426394822199	0.00492266734001084
Mapre2	439.586770803381	-0.763608925553823	0.192755365407592	-3.96154433335294	7.44665516544629e-05	0.00353885391680772
Acsf3	117.629902668384	-0.761635890542608	0.28842414195641	-2.6406800948643	0.00827398045354085	0.0809169030378888
Uri1	977.184198335952	-0.760698247165373	0.132523128489332	-5.74011688251542	9.46112284717387e-09	2.88157041654001e-06
Tspan33	606.033451474531	-0.758311913893274	0.248221176453082	-3.05498477095732	0.00225071950442463	0.0354504261886713
Cecr2	108.628940562348	-0.758237523062404	0.29129520378564	-2.60298663763918	0.00924155555559054	0.0867224453824192
Phykpl	166.729374739954	-0.757388162614148	0.294157971589919	-2.57476674359861	0.010030770772056	0.0913098865498548
Krba1	177.461082036983	-0.754847893236112	0.280350557252628	-2.69251433146219	0.00709154876705928	0.0734246017594965
Zc3h12d	619.357309541488	-0.751626917830703	0.265856411135813	-2.82719124439972	0.00469582744556708	0.0572992073259378
Gm20199	437.389078455017	-0.750943974838278	0.20180147566007	-3.72120160361575	0.000198277062412094	0.0072289866689262
Crip1	5050.86284974805	-0.749257313046467	0.223925824465307	-3.3460067182316	0.000819844092904616	0.0183065588616452
Mvk	185.902577033963	-0.745958262280753	0.276636332272299	-2.6965303369714	0.0070066015079506	0.0729262278799348
Mfhas1	1406.69166638657	-0.745455184899582	0.231899037509803	-3.21456782617336	0.00130641047101581	0.0244567078075687
Fam84b	673.876907654177	-0.741820651387967	0.2088698897661	-3.55159210462879	0.000382907951013387	0.0112050958296549
Apbb2	774.730394519487	-0.736717283139793	0.171618503103581	-4.29276138538012	1.76464619628107e-05	0.00116641153695421
Apol7a	537.924737339915	-0.73584334135588	0.209086573124382	-3.51932374403659	0.00043264840629815	0.011938090019939
Mbp	1174.82446122191	-0.734745137617753	0.167517169743107	-4.38608853495144	1.15407162682598e-05	0.000833329642227592
Mob3c	141.565766356384	-0.734519436403394	0.175704564863056	-4.18042318351761	2.90967093325419e-05	0.00174149941575699
Polr1b	78.2921401246456	-0.732996871298728	0.272690511785796	-2.68801751296178	0.00718776267905169	0.0740073342509767
Cx3cl1	590.234016457499	-0.732309801238834	0.2893113038265	-2.53121738263639	0.011366737787876	0.0985944806561477
Zfp865	230.023090788598	-0.727579862978567	0.216629570805041	-3.35863594372056	0.000783281837966014	0.0178834957587322
Uchl4	87.3874986145496	-0.727475099356223	0.250125461594461	-2.90844080694076	0.00363235933829713	0.0487063903277746
Socs1	470.714977828952	-0.726582967302295	0.202962146000674	-3.57989399313842	0.000343733622827863	0.0105445953058485
Tbc1d8	4504.41238323917	-0.725925959644808	0.207330578617185	-3.50129712889655	0.00046299932619561	0.0125268917452438
Gm8221	5992.10218634785	-0.723692632070313	0.176305965688268	-4.10475408047109	4.04745207465311e-05	0.00225828033674065
Samd1	434.644954010596	-0.72360053408618	0.188957042067145	-3.82944465138829	0.000128432764277024	0.00528952718059445
Arc	1575.49518420187	-0.716835186283332	0.199419219074566	-3.59461434865661	0.00032487243793824	0.0102339419543151
Tbc1d32	129.956502723329	-0.716657492264495	0.258358967686669	-2.77388278286372	0.00553916325378146	0.0634351136787331
Hspbap1	174.637432440859	-0.71509330767117	0.181187471087047	-3.94670394912472	7.92344303469022e-05	0.00371766609897702
Rgs10	1320.12931868386	-0.714279113233453	0.219299118731877	-3.25709978847091	0.00112556856089499	0.0221527830038094
Dgka	2106.41076765203	-0.713792080831625	0.18114071922612	-3.9405390675334	8.12987084944354e-05	0.00377987476875325
Znf41-ps	154.238598550773	-0.712755015793461	0.239918361823318	-2.97082311823366	0.00297002787452172	0.0421797062128755
Naip5	150.745426826493	-0.712550553326907	0.237291151248483	-3.00285345482921	0.00267461188566295	0.0392370503543166
Vrk2	291.765946559112	-0.71196246639942	0.149314715224854	-4.76820027635769	1.85878952765106e-06	0.000219890846249786
Relt	339.249582346406	-0.711745607717911	0.214342328465161	-3.32060220122877	0.000898234650378055	0.0195467109827866
Perm1	233.703249796598	-0.711616046357372	0.239820169262018	-2.96729023479209	0.00300437208958748	0.0424505942010328
Polr3c	991.825299179531	-0.709278311339118	0.188514209027791	-3.76246604962576	0.000168246153194565	0.00640718227234098
Ksr1	349.711440130623	-0.705333888086533	0.220656267403556	-3.19652777773385	0.00139092433088482	0.0255654191065111
Rpusd2	65.8712026519442	-0.705220411295714	0.270580931177827	-2.60631969971394	0.00915209936966622	0.086477215432091
Fkbp5	158.623270064156	-0.705131386011459	0.224785338280488	-3.13691004673798	0.00170738502007408	0.0296195342015971
Galnt12	570.772950956949	-0.704510820747692	0.222484082834346	-3.16656729673666	0.00154249650643091	0.0274880787684482
Pdcd4	769.148452867595	-0.703932792296599	0.1993632442649	-3.53090558338458	0.000414139548996724	0.0117122489076641
Zfp933	211.805474291471	-0.703617258092933	0.214120195907595	-3.28608543958452	0.00101590190382574	0.0208984458871468
Igsf8	395.53255211575	-0.699831240180692	0.179182407760416	-3.90569168551654	9.39562448740706e-05	0.00414600572618915
Vav2	234.894105303153	-0.698048237819102	0.239472069239187	-2.91494636529776	0.00355749674927528	0.0480672707800013
Rars2	125.776526541749	-0.697560581545792	0.212161931655587	-3.28786873357741	0.00100948896107199	0.0208652736935325
Pan2	254.509720077646	-0.696850818535939	0.230635438831553	-3.02143860486632	0.00251576652848562	0.037601241662312
Dclre1c	2153.91962464982	-0.695653723981851	0.15189534974793	-4.57982239177358	4.65370943907711e-06	0.000431243741354479
Samd9l	821.8472423129	-0.695307610951646	0.210693763453024	-3.30008634122039	0.00096655086973176	0.0202793314555041
Uhrf1	300.106858558041	-0.691333755351452	0.271636521466858	-2.54506924038858	0.0109256071525641	0.0961176831776207
Epsti1	498.761940699157	-0.688399551816825	0.210749625143178	-3.26643310207145	0.00108911537541601	0.0215881692952336
Tarbp2	145.697285163748	-0.688071602830277	0.192691942032831	-3.5708374495133	0.00035584168739644	0.0107526075104577
Fut4	547.821634396159	-0.687803941338679	0.207539348410977	-3.3140893358529	0.000919421266003331	0.0197969130460683
Dtx3l	1984.21476195233	-0.687329872898575	0.120460070541236	-5.70587307321296	1.15748231406772e-08	3.30030854677771e-06
Iffo2	768.434721734533	-0.687211125730558	0.206784901532714	-3.32331384272676	0.000889547728855202	0.0194080185250643
Adora2a	1296.02959502949	-0.6848336490438	0.225339888301734	-3.03911417638938	0.00237274910212011	0.0363930620904491
Ube2l6	988.300286001129	-0.68367883848925	0.16812977278575	-4.06637579508581	4.77499154685687e-05	0.00256511623193471
Napsa	333.680937091687	-0.679193228605504	0.268325252213816	-2.53123111970202	0.0113662925923715	0.0985944806561477
Htra2	256.791031971511	-0.678960395379265	0.230583424280717	-2.9445325373982	0.0032344293557207	0.0446238888779333
Gpr18	137.762068771123	-0.67854399363418	0.214020385029317	-3.17046431601004	0.00152195524921558	0.0272530472967428
Mid2	85.0633341413411	-0.675917995436612	0.226368774428507	-2.98591533723254	0.00282730906797259	0.0408197047166315
Mylk	3392.68213892923	-0.674410426908249	0.233959423943139	-2.88259568920873	0.00394413321625151	0.051233712314029
Ino80c	414.293101094208	-0.673666717829324	0.171544843276073	-3.92705898331883	8.59908987705203e-05	0.00388706826962677
Orai1	493.657583879987	-0.667980469587764	0.23819081431798	-2.80439223275849	0.00504115369072803	0.0598677099666391
Ccdc167	286.61816433464	-0.667947306859292	0.245719357337073	-2.71833409503434	0.00656115505133576	0.0704927963003417
3110052M02Rik	209.272277607634	-0.667715156075466	0.238663981828622	-2.79772067389261	0.00514645981111677	0.0606235520123077
Gcnt7	115.486055086586	-0.667470854320753	0.243818430261307	-2.73757342135869	0.00618943023109863	0.0676300314890438
Ms4a6d	400.655499900641	-0.665862050619596	0.247247285090525	-2.69310156581013	0.00707907003970295	0.0733637081467818
Apol7c	35337.1110159831	-0.665771394123089	0.150067167869275	-4.43648936390304	9.1437850786182e-06	0.000711041189330311
Nxf1	2458.516253488	-0.663763674743314	0.202696363342117	-3.27466987467848	0.00105785515390956	0.0213817049328046
Akr1e1	112.703461164546	-0.662708092780072	0.236754832545644	-2.79913227389902	0.00512401424832989	0.0604231584744734
Psd	408.063005267611	-0.661047397834954	0.179907782680806	-3.67436799000403	0.000238438881284832	0.00823428683194824
Dock6	257.63966514992	-0.659901327927007	0.154192067392198	-4.27973591046355	1.8711520798552e-05	0.00120972157720871
Cacnb3	18080.6525295947	-0.659038076479191	0.201339161340863	-3.27327317790628	0.00106309677038863	0.0214160074034812
Ptch1	147.752601935371	-0.657427881228548	0.232878662664651	-2.82304902349622	0.00475692972217718	0.0578055574446157
Rtel1	303.93774445399	-0.651193416811932	0.223772825367326	-2.91006477548375	0.00361353855570334	0.0485505231880367
Rogdi	5163.86301662107	-0.650254803773538	0.249104659601899	-2.61036788638449	0.00904448994186068	0.0862463100474476
Adam23	5330.07665097477	-0.649897251930954	0.171591531210206	-3.78746694168028	0.000152190926256322	0.00593811614024666
Nrp2	13528.6723220373	-0.647279740707422	0.212401250965116	-3.04743845794829	0.00230800781428507	0.0358951704823076
Pus7	97.658105023576	-0.645556076669629	0.217039959519356	-2.97436508050978	0.00293595535870078	0.0418561840881444
Parp11	198.674299911718	-0.64234961949335	0.193168644940529	-3.32533066994963	0.000883137262691816	0.0193316660652224
Fam60a	1904.86211198118	-0.641920505406085	0.208394923846558	-3.08030778081108	0.00206786783895862	0.0337660651530394
Cep128	168.419627304751	-0.641365426920603	0.175833020843362	-3.64758237016217	0.000264719459495272	0.00881957726478636
Arpin	499.478005589988	-0.641262696628928	0.186958026739711	-3.42998216129931	0.000603620931896971	0.0148852235505246
Zdhhc13	135.656520674753	-0.638611308812486	0.23249050122718	-2.74682752818559	0.0060174769355547	0.0669410986184691
Tiam1	178.860674639206	-0.637823542777661	0.238621203380403	-2.67295417901678	0.00751865194985803	0.0758687928152643
Peak1	1672.05057069316	-0.634955423546198	0.221595397341937	-2.86538182273894	0.00416506701894611	0.0523931507360642
Chst12	268.773852639769	-0.633625818387444	0.221289052611427	-2.86334010160033	0.00419200336326038	0.0526724038411925
Rcsd1	2942.23922448063	-0.629418121593844	0.19425780888727	-3.24011747686859	0.00119480463345013	0.0229865528096287
Ikzf1	1429.3583787865	-0.628272881896995	0.18744402895933	-3.35178925349131	0.000802911141492271	0.0181759477386831
Ncoa3	7080.89750493972	-0.628140889243112	0.139640154724216	-4.49828267867268	6.85045733488103e-06	0.000564274707880571
Inpp5f	395.452755597559	-0.627280655529978	0.225933477322556	-2.77639534859385	0.00549653267931595	0.0631419869772659
Sdhaf1	303.730180676363	-0.626222466454921	0.234389120094905	-2.67172156370297	0.00754632357843585	0.0760789829485101
Zdhhc3	615.055570317928	-0.625609149840163	0.211310094640315	-2.96062121833343	0.00307019276271298	0.043229815839944
Plag1	136.119154244084	-0.624767462489504	0.185530367805759	-3.36746738487365	0.000758619990921525	0.0174294510310896
Dock10	9840.9958176227	-0.623661204247212	0.167832823529215	-3.71596682420499	0.00020242814432037	0.00730844469104712
Fhod1	600.021406224425	-0.623124193161422	0.24576657673596	-2.53543098267132	0.0112309056796928	0.0977211824398932
Ptprs	238.994696819349	-0.621444570975482	0.223708365390679	-2.77792280986097	0.00547076127910958	0.062910925981074
H2-Q4	2343.18736569623	-0.620150069611276	0.111944381246443	-5.5398052381569	3.02808221822471e-08	7.48272761481306e-06
Pdlim4	515.065440503415	-0.619089838855377	0.230178260863634	-2.68961037646448	0.00715354858342944	0.0737233181165295
Zfand6	2603.05224508315	-0.617124450795391	0.150381936982309	-4.10371393785138	4.06570132977034e-05	0.00225828033674065
Tmtc2	1404.48740400806	-0.615494077750526	0.193470405117932	-3.18133451664272	0.00146598248224682	0.0265933526958966
Tango2	145.857948644335	-0.613924565785844	0.178977771741978	-3.43017213707913	0.000603198450292034	0.0148852235505246
Lgals1	356.475906641182	-0.612966612879488	0.137433898996625	-4.46008311890024	8.19278729764777e-06	0.000655579437835637
Ntmt1	706.571993560931	-0.612862509405323	0.218754836041922	-2.80159524924914	0.00508506275278244	0.0602192734940796
Akap5	2430.00280307694	-0.610476103743911	0.19843152080198	-3.07650771045151	0.00209440885959394	0.0339007664027432
Lonrf1	344.323574820874	-0.609098638196479	0.172959771820578	-3.52162026918223	0.000428918056422385	0.0118645989736739
Igsf3	2749.68466895602	-0.609094935299934	0.200330562481258	-3.04044938403703	0.00236225393660656	0.0363826368075691
Vsig10	868.454706290783	-0.608934876086035	0.153150250961046	-3.97606188866721	7.00658982781191e-05	0.00340232658887635
Adam22	157.734074643601	-0.605087330641054	0.217807363521182	-2.77808482164658	0.00546803421629545	0.062910925981074
Rabgap1l	12977.5293705681	-0.603299338826484	0.176789798921878	-3.41252347423664	0.000643643832499032	0.0155591418439106
Dcaf15	198.997801738666	-0.602660080152516	0.199285161857214	-3.02410914358148	0.00249366458345594	0.0374350192739342
Agap1	1246.26883564092	-0.602360683473878	0.191139026513538	-3.15142697156728	0.00162474786978952	0.0284971550663399
Kdm6a	1701.04805641788	-0.60060937304832	0.185142374222774	-3.24404056915481	0.00117846960116998	0.0227510103559205
Gphn	494.363760046832	-0.600569534052885	0.172138442418698	-3.48887514964322	0.000485057647143894	0.012771936267561
Pde4a	217.377474328978	-0.600319650851752	0.162729428460986	-3.68906630183168	0.000225078562709762	0.00790189332218843
Nol4l	486.641996255291	-0.599039671751405	0.213480273083842	-2.80606569917652	0.00501504659546077	0.0597916146783812
Tmppe	334.945477039309	-0.598442130439613	0.205025901505488	-2.91886110996368	0.00351312712393536	0.0476996014873763
Coro7	148.710217848545	-0.597781337965867	0.228344292377324	-2.61789481025465	0.00884740737029472	0.0849594492993177
Psmb10	428.476858333482	-0.59728879296651	0.16891616811122	-3.53600723746726	0.000406223564284668	0.0117026063078899
Tle3	2712.79738936022	-0.596994191322409	0.211881908155575	-2.81757983264934	0.00483870839914142	0.0582317536080187
Psme1	4273.9814372554	-0.592341852664745	0.171309220145559	-3.45773480354088	0.000544737318526061	0.013925239039103
Sbno2	5116.09805123236	-0.589730244290962	0.170971182133673	-3.44929617337433	0.000562049869447356	0.0142693939457868
D1Ertd622e	248.803422548072	-0.588304593334052	0.197171514602164	-2.98372000905447	0.00284767225657671	0.0410182843175297
Eml6	327.394376030227	-0.588252637371685	0.189129228665033	-3.11032113610288	0.00186884041503821	0.0314763302452612
Atxn7l1	872.976521870228	-0.586799482129822	0.166131257880861	-3.5321437375177	0.000412205234277208	0.0117122489076641
Tmem106a	367.383888125391	-0.585395811439859	0.166679152286382	-3.51211176328791	0.000444561004593002	0.0122062182001832
Cd80	2691.01464545885	-0.583701999544091	0.211303391096068	-2.76238822536792	0.00573802049414305	0.065108967239664
Elk3	316.759200271841	-0.580800608120992	0.208390862559662	-2.78707329576271	0.00531864477165691	0.0618654078042101
Ctsc	1106.86569734841	-0.580131249116454	0.149878857990036	-3.87066766384769	0.000108537676856939	0.00469626057061931
Ndnl2	481.596817179986	-0.579939830007757	0.166318636357527	-3.48692030375411	0.000488616939644884	0.0128079448976291
Limd2	170.909069543663	-0.575445629119125	0.190920735789171	-3.01405516137637	0.00257780932061453	0.0381694269577012
Lilra6	285.30235874404	-0.573219231015008	0.155955473326663	-3.67553134742728	0.000237354892829685	0.00822238756469188
Ttyh3	4116.70745993918	-0.571526786725045	0.218225026951633	-2.61897910935632	0.00881933482828357	0.0848365080367762
Hivep1	8111.10571489845	-0.567909341929431	0.159221946106053	-3.56677804673461	0.000361397326558259	0.0107740972421658
Aida	611.701994615864	-0.565610480225891	0.171982197436889	-3.28877342338557	0.00100624993284152	0.0208370563374259
Tmem110	237.378891021024	-0.565209110479155	0.157708348261403	-3.58388834015506	0.000338516846019456	0.0104564092437121
Fut11	254.889504661414	-0.564672829710052	0.22199360463726	-2.54364458216142	0.0109702645642001	0.0963580900109831
Ndufb4	468.611180582947	-0.561880421253712	0.217715983420873	-2.58079545849201	0.00985729661428739	0.0904398831277853
Poglut1	1464.91093672497	-0.561412076803881	0.189143531986069	-2.96818014821268	0.00299568700621453	0.0423817296553506
Gatsl2	543.2944861509	-0.559346662537699	0.20169470713537	-2.77323421363897	0.00555021583656866	0.0634962964018966
Zc3h7b	1622.54932147522	-0.558927402792976	0.194279987434712	-2.87691702152701	0.00401581180171572	0.0516001615010989
Pias3	355.161589093898	-0.557775462905911	0.207324298589985	-2.69035258625905	0.00713765619069005	0.0736659524473031
Mrpl13	241.830949273392	-0.556775941878493	0.1999472383366	-2.78461431380809	0.0053591426749434	0.0621414666792186
Trim24	1032.94338657221	-0.556195006314912	0.133108409635947	-4.17851139410432	2.93423299090071e-05	0.00174484870902759
Fam206a	184.164495152008	-0.552396691651297	0.163874338639401	-3.37085535317903	0.000749351921161975	0.017287953035936
Lrrk1	5872.85593876005	-0.551210032011208	0.1564719635672	-3.52273991739409	0.000427110270667141	0.0118440553860813
Dhx57	672.409547126452	-0.550824631973956	0.17803449781162	-3.09392077796512	0.00197530224537957	0.0324613320030173
Sipa1l3	3965.89201847434	-0.55057937550914	0.189436270137042	-2.90640950178568	0.0036560263747637	0.0488641986627071
Unc13d	317.745470590493	-0.549926566336756	0.167644642819989	-3.28031100240553	0.00103692713135122	0.0211571187167441
Ggta1	3618.059868281	-0.547738784575586	0.191654968919427	-2.85794199682795	0.00426398326701356	0.0534560247228757
Tdrd7	1996.37096510766	-0.54760602743844	0.138957005088476	-3.94083066981596	8.119993234348e-05	0.00377987476875325
Znfx1	5351.63940984228	-0.545644053117235	0.134474034153527	-4.05761645028275	4.95760990871996e-05	0.00265041452812337
Zfp608	491.825652879314	-0.544702583094445	0.182443184667907	-2.98560115625006	0.00283021513817652	0.0408197047166315
Mapkapk3	506.533478162197	-0.543727162712696	0.203976614565609	-2.66563480264943	0.00768431173333453	0.0770517529800788
Cd40	6069.4102235475	-0.543565957368229	0.190549152948599	-2.85262856830887	0.00433592687696125	0.0540676720051698
H2-M3	234.707128770954	-0.5431940689899	0.187727120483543	-2.89353007488078	0.00380937807496896	0.0500712579121215
Ctsh	1461.61771308929	-0.540180508670733	0.154496351139211	-3.49639654715208	0.000471587314335762	0.0126974598920428
Rsrp1	1189.13407897907	-0.540059835803324	0.0972977742705178	-5.55058776886089	2.84710726061731e-08	7.36275179954988e-06
Slc25a24	826.947129069192	-0.53837316748783	0.150403433970502	-3.57952709772185	0.000344216555397753	0.0105445953058485
B2m	11440.3251940381	-0.536559979442355	0.117593008306421	-4.56285613549575	5.04623943223165e-06	0.000459952315462425
Israa	267.057952856454	-0.534166106493384	0.160005690242909	-3.33841943797406	0.000842564588030943	0.018626875186688
Aldh18a1	272.747037324987	-0.533287052207084	0.21019455200566	-2.5371116763898	0.0111771292601245	0.0974057032700508
Zc3h7a	1622.57322092267	-0.533135058539441	0.172917147968747	-3.08318211815406	0.00204799779949075	0.0334907875446134
Tns3	235.36504848126	-0.532919936733935	0.197231874233012	-2.70199702155818	0.00689243798039917	0.072390210553334
Idh1	780.355114914275	-0.532522996513956	0.169067204565652	-3.14977110955405	0.00163398424500577	0.0285690327114216
Nmi	481.008094740055	-0.531908144708926	0.150733550364655	-3.52879729444527	0.00041745275780277	0.0117122489076641
Erap1	775.538964500225	-0.531603535958733	0.131419118732186	-4.04510044723454	5.23006945365347e-05	0.00275523986216331
Arhgap30	5671.37432889686	-0.53134485061184	0.170931788838167	-3.1085198032702	0.00188027044527465	0.0314763302452612
Psmb9	405.231308268734	-0.530834590543313	0.16047993210772	-3.30779421184573	0.000940338805714928	0.0200317385431992
Rai1	572.355795190442	-0.529495788827225	0.147633529473884	-3.58655510515917	0.000335075281509508	0.0104079249452115
Lmf2	384.142909627582	-0.528488940971346	0.146610603610031	-3.6047115826429	0.000312499774063338	0.00995701285840778
Nans	3065.93141761116	-0.528430742898994	0.198734151838083	-2.65898305858134	0.00783769040085854	0.0780959832056872
Pik3r5	12953.6433296483	-0.527818901221081	0.155504648198975	-3.39423230967164	0.000688212854511718	0.0163175414545209
Pirb	2041.64578704946	-0.527556867549752	0.156036376082537	-3.3809864135187	0.000722261140595307	0.0168729913517223
Icam1	5834.8430001468	-0.525811881413094	0.127619455569234	-4.12015455690328	3.7861833328957e-05	0.00214807952356123
Zmym1	616.342700733231	-0.525266915325076	0.181037265825467	-2.90142978535409	0.00371464015964985	0.0494692198506663
Gcnt1	568.41625004029	-0.525038471961072	0.174812265157549	-3.00344184367089	0.0026694456263673	0.0392129925564126
Prkcd	3948.69169975819	-0.523065712566917	0.123075471729041	-4.24995903097964	2.138096186187e-05	0.00135088804490906
Bcor	2316.89594657341	-0.52286179558294	0.19435943895312	-2.69017958890618	0.00714135762034108	0.0736659524473031
Ankrd33b	4170.32126773262	-0.520509839101422	0.143492849757033	-3.62742701105153	0.000286259659929653	0.00932154447170718
Ncf1	20592.2379980697	-0.519381333020851	0.175664027332999	-2.95667440230254	0.00310976309733576	0.0436295747719396
Cep68	340.97184483669	-0.519201861810894	0.162102513974844	-3.20292294721268	0.00136040374485027	0.0252549075838649
Peli1	2250.90858422393	-0.518836728108491	0.171177159392466	-3.03099274430024	0.00243751105241808	0.0368777182352231
Fam49a	10725.4192439034	-0.517528549580878	0.145605838670461	-3.55431179344506	0.000378969642969716	0.0111485249466223
Nup85	180.532524898668	-0.515315461817809	0.20124201418885	-2.56067533360218	0.0104468933715471	0.0936440502971347
Gusb	723.16837790922	-0.513713276628339	0.173819853159706	-2.95543499370201	0.00312228487151992	0.0437277175960976
Leng8	1043.33108425352	-0.511205257636846	0.148127720730053	-3.4511113457856	0.000558283193550205	0.0142061993415979
Ganc	212.164611970756	-0.510630962112497	0.167031531891014	-3.05709321067401	0.00223494765738847	0.0353754936070496
Deaf1	214.711936727486	-0.506359338649306	0.186721952511488	-2.71183613837882	0.00669116608320264	0.0714066860318746
Zfp946	258.402440283343	-0.505750721526792	0.177809346522683	-2.84434272673216	0.00445031500050278	0.055108577734511
Psmb8	5071.86860374196	-0.504367601494598	0.140816081985495	-3.58174715830079	0.000341304032397389	0.0105132987264791
Limk2	283.5296419177	-0.504207441912335	0.194848569115138	-2.58768870719494	0.00966222551945897	0.0892391592827107
Acat1	329.024569711072	-0.503182404303376	0.183362412591689	-2.74419602791692	0.00606593033398509	0.0673185082973196
Tap1	1655.4310398359	-0.503087015230124	0.0950420414615085	-5.29331028136502	1.20121852417596e-07	2.26229454578433e-05
Herc6	1498.46176982149	-0.50123760585744	0.13961821090991	-3.59005893708857	0.000330603201759258	0.0103557960663745
Fzr1	697.153952141789	-0.499322689563835	0.138163318878774	-3.61400329418798	0.00030150522726304	0.0096899945871821
Mdm4	1397.1190506797	-0.497721446915437	0.119047239560777	-4.18087348141607	2.9039141543919e-05	0.00174149941575699
Nabp1	2690.61802740333	-0.49741587600575	0.154247134890037	-3.22479815498913	0.00126061513681463	0.0237593903752182
Aco1	1810.35970653686	-0.496892542489661	0.163168385040696	-3.0452746245281	0.00232467935028129	0.0360033904946071
B3gnt5	1196.10086591776	-0.496750697018112	0.184370846970373	-2.69430175746786	0.00705362727928254	0.0732365409389559
Snapc3	316.806552814812	-0.495164391461286	0.17939322089622	-2.76021796691939	0.00577628084342888	0.0653430752583206
Nckap1l	6074.86391892339	-0.492477916147463	0.127486820397353	-3.86297120449392	0.000112016216256672	0.0047977101325527
Rgs19	459.808757830111	-0.491697347945651	0.183563549142347	-2.67862192817135	0.0073925811841824	0.0752108899982692
Nsmaf	521.769860398934	-0.490668703607657	0.146420685957829	-3.35108868257164	0.000804945199630756	0.0181759477386831
Zfp677	217.691931736908	-0.490662820820433	0.15952456720945	-3.07578217827861	0.00209951161357759	0.0339181961806522
Rcl1	650.463519664076	-0.49043220635806	0.179085206281515	-2.73854114776583	0.0061712437328524	0.0676300314890438
Sh3bgrl3	2801.27449768562	-0.490169513117316	0.182738490526502	-2.68235505122676	0.00731058248285097	0.0747695705714894
Rap2a	2814.74242643012	-0.488340841049214	0.184435951405757	-2.64775298593965	0.00810287070116158	0.0798347090978684
Zbtb40	359.380871342499	-0.487528129312888	0.148028766558383	-3.29346883479302	0.00098959311604113	0.0206459201695635
Abtb2	2224.7312907756	-0.486177164698939	0.192852874135329	-2.52097443130548	0.0117030355548296	0.0999521930642901
Psme2	5520.99861581839	-0.485786749516785	0.149320407333431	-3.25331786988786	0.00114065820710342	0.0223311958855458
Gm13157	1071.38552785094	-0.482702870675122	0.175944892867276	-2.74348895730239	0.00607900927670899	0.0673963939750787
Abhd16a	247.997670618827	-0.482240631737451	0.169834174593185	-2.8394793503286	0.00451872196603946	0.0557075257897548
Rbl1	662.109626238797	-0.478597008150206	0.166741293326483	-2.87029684490395	0.00410086618251316	0.051920407984837
Vrk1	373.93569164207	-0.47807382631065	0.146326234200312	-3.2671778162226	0.00108625429199419	0.0215699066553133
Daglb	200.790246410219	-0.477730342470305	0.182036470396941	-2.62436610327912	0.00868104178772031	0.083868970181972
Mtmr4	2623.16373958589	-0.476633267778917	0.161778347622119	-2.94621174455456	0.00321692100318261	0.0444755336749512
Tbc1d22b	231.60094090954	-0.475727050457694	0.1791104159234	-2.65605463537726	0.0079060804274612	0.078496084244079
Traf5	854.183437703201	-0.473000349930525	0.168040843419426	-2.81479395309821	0.0048808516900787	0.0584860676655982
Nsun4	236.4096997035	-0.472566121823578	0.174200521484513	-2.71277099400412	0.00667231998939867	0.0713424983481858
Trim3	485.278921468903	-0.467723324589156	0.139659440615594	-3.34902762410845	0.000810957098127564	0.0182178645074313
Fbxl5	917.558349605124	-0.467297225108636	0.127396224778992	-3.66806179633114	0.000244396122432474	0.00839360906580522
4931406H21Rik	707.439218997849	-0.466298396671628	0.146878066904539	-3.17473130263004	0.00149975307454387	0.0270596591052187
Prdm1	2779.2046449553	-0.466231038607138	0.148527598249098	-3.13901957685477	0.0016951412258348	0.029499171253964
Sbf2	2921.93986636798	-0.463858456918627	0.168911035077022	-2.74617023516026	0.00602954678589544	0.0669815786804768
Atxn1	2531.76948878119	-0.46287317862817	0.131044420650591	-3.53218531800255	0.000412140421565996	0.0117122489076641
Synpo2	1580.27344311163	-0.462042845549158	0.173251781441186	-2.66688654919262	0.0076557510478189	0.0769728315115246
Ifi30	2872.83536105965	-0.45742124018061	0.111166424313398	-4.1147427652351	3.87611427422256e-05	0.00218793861570329
Sirt1	922.368194852495	-0.45637982879641	0.158035558670658	-2.88783000886207	0.00387909451019789	0.0506531572566505
Lsp1	31005.311015419	-0.456214132989152	0.174949978642331	-2.60768327341062	0.00911572570657131	0.0864220425055964
Cdk16	317.86630435403	-0.456055852379926	0.148287328449143	-3.07548768427868	0.0021015860763012	0.0339181961806522
Arfrp1	560.061910139539	-0.455976012524037	0.163857394972686	-2.7827612699448	0.00538984491595756	0.0623744707406563
Jrkl	279.778586158579	-0.454927245736214	0.175982095122089	-2.58507688194419	0.00973572856712021	0.0895461552244638
Stxbp6	954.852258809652	-0.450842435863041	0.172627769469262	-2.61164491234023	0.00901077904900491	0.0861563740541141
Cebpg	893.236066656794	-0.447572522187733	0.107830397573255	-4.15070826279457	3.31448020231031e-05	0.00191963645050472
Gfod1	2489.31044962359	-0.446856602851164	0.157022414276637	-2.84581411456269	0.00442980454020764	0.054977038490077
Rnf115	1951.81040360277	-0.446106922303195	0.129443825184202	-3.44633605865998	0.000568243230613974	0.0143610561918804
Irf5	7132.34491203561	-0.445445136332817	0.167484224893556	-2.65962443099293	0.00782278280575701	0.0780422841010338
Tank	3999.57324907682	-0.444656991623119	0.131507529931933	-3.38122837417196	0.000721625396910672	0.0168729913517223
Iscu	4464.03614689249	-0.44435303777957	0.162589547483142	-2.73297419580827	0.00627652494272276	0.0682257647732914
Bre	420.166833460197	-0.442118283801334	0.160350464878096	-2.75719988799188	0.00582987014626887	0.0656009820830332
Nuak2	2442.31830643773	-0.440625840608158	0.156520073372835	-2.81513949689108	0.00487560651176732	0.0584860676655982
Atxn7	938.235037254146	-0.439761235437423	0.153299609745582	-2.86863897544982	0.00412242047594025	0.0520332754738428
Heatr6	508.024165647069	-0.438774513886569	0.119661652540185	-3.66679303329211	0.000245611427683646	0.00840236814130427
Rai14	2623.51633014018	-0.438735453573294	0.17098547738122	-2.56592232447387	0.0102901868732974	0.0927284262812535
Wipf1	4636.84044626328	-0.437497626828709	0.155783599965461	-2.80836767750718	0.00497933406663023	0.0594738934703847
Wrn	790.341566074061	-0.437264698966698	0.156839539780951	-2.78797489190163	0.00530386543150217	0.0617580980086954
Phldb1	2380.98266775085	-0.435393111094577	0.166805034412515	-2.610191668543	0.00904915056594093	0.0862463100474476
Gsto1	1772.03960789124	-0.434851113806497	0.168358982524318	-2.58288038622285	0.00979792859906498	0.0899694186801012
E030024N20Rik	1024.98490054802	-0.434129745422668	0.130418070827153	-3.32875454045041	0.000872352500466552	0.019166945958035
AW554918	198.330300204127	-0.433219390357622	0.167990824577348	-2.57882769161689	0.00991362227920274	0.0908816815702675
Atic	309.299495907514	-0.432501241473187	0.156078389299146	-2.77105141471083	0.00558756032471473	0.0638578322824541
Ilf2	384.711828461968	-0.431379784729078	0.141457517842784	-3.04953594059605	0.00229195207728788	0.0358170719032573
Gsap	839.681729969075	-0.430686392244703	0.14904192996391	-2.88969951173468	0.00385610227341474	0.0505063101064451
Sav1	2981.53546052713	-0.426635642960796	0.143161166743343	-2.98010733403466	0.00288147399204386	0.0412912252468141
Ermard	274.517500130172	-0.425996355681971	0.140387607344106	-3.03442991686442	0.00240990739832594	0.0366596036516888
Tyk2	2042.88887348464	-0.423737511021541	0.152674439659351	-2.77543190574001	0.0055128442358928	0.0632640122839298
Nedd4l	1301.13882229436	-0.423272238594487	0.118749446060323	-3.56441442581104	0.000364669397584509	0.0107913177489103
Asah1	762.233655540028	-0.422079788393229	0.143650109348889	-2.93824898781041	0.00330071820830244	0.0453695753724637
Mcmbp	960.484489511333	-0.420147551581854	0.153426354106771	-2.73843143850938	0.00617330307956999	0.0676300314890438
Zbtb46	1913.70310175867	-0.419227368356833	0.141797733194737	-2.9565167151233	0.0031113536685385	0.0436295747719396
Map3k8	514.897122623639	-0.416822648162637	0.161058776400719	-2.58801573858707	0.00965305700497566	0.0892391592827107
Zfp280b	292.630006384287	-0.416361026607445	0.144905712704516	-2.8733237554027	0.00406177636720641	0.051920407984837
Snrk	378.837199504752	-0.416289351677925	0.155714401720088	-2.67341586314057	0.00750831080518885	0.0758687928152643
Ptms	6395.68555130979	-0.413982835077724	0.148912062840252	-2.78004902478472	0.00543506925690471	0.0626949897684443
Arhgap26	5380.68868741738	-0.412297325330672	0.144495132646481	-2.85336480045587	0.00432589307836053	0.0540493607094034
Cd47	2085.21557024152	-0.406877152428238	0.142747980847863	-2.85031809214786	0.00436755254496757	0.054325709507874
H2-K1	10162.1281379053	-0.404953810943051	0.0946095804869843	-4.28026219816884	1.8667325597701e-05	0.00120972157720871
Psme2b	2821.76616309071	-0.404393872948675	0.116021391148887	-3.48551132635298	0.000491197428057483	0.0128218671361484
Cers6	2428.04150800968	-0.404237109606763	0.152158930708256	-2.65667685573996	0.00789150461362004	0.0784213863301652
Il10ra	2174.06909271899	-0.40419016869622	0.146892488583154	-2.75160542649131	0.00593039274924357	0.066544871212501
Suclg1	382.358526535995	-0.402495469586498	0.158717652448371	-2.53592126255411	0.0112151947218647	0.0976608968732462
Rbck1	694.12589833885	-0.400133089863544	0.156444557856127	-2.5576670441392	0.0105376933514607	0.0942293870864052
Nfkb2	7989.55318171625	-0.398306439876962	0.157889501937983	-2.52269109084537	0.0116460655657673	0.0996186531471791
S100a10	3366.16214261712	-0.394785327124025	0.137520798415055	-2.87073178511162	0.00409522839865072	0.051920407984837
Csrp2bp	381.606881258924	-0.393802072499839	0.143960149529689	-2.73549363338654	0.00622867912153203	0.0678383073765291
Brip1os	367.642134440241	-0.393379548806376	0.128128689058405	-3.07019100638	0.00213921913129369	0.034227506100699
Mapkap1	1420.14522544257	-0.392899045440656	0.146845944201144	-2.67558663317578	0.00745985904678844	0.0756186258890497
H2-Q5	912.774612863973	-0.39171914896961	0.119732151906186	-3.27162873742162	0.00106929893015359	0.0214245118978521
Nhlrc2	3463.4472508059	-0.391552027582896	0.127521729473603	-3.07047300251639	0.00213720006992071	0.034227506100699
Colgalt1	385.93022137884	-0.391403885047242	0.130921827983644	-2.98959990916214	0.00279343075900999	0.0405521540994662
Slc30a7	870.797978042275	-0.391181989481643	0.144509502696617	-2.70696377872734	0.00679016654141348	0.0717743839738763
1810026B05Rik	660.412763500677	-0.390878851393232	0.132474972307796	-2.95058639819945	0.00317171323798414	0.0441419914973512
Ldb1	315.987454620945	-0.389911714206612	0.144543799922143	-2.69753330420698	0.0069855296856775	0.0729262278799348
Nrde2	578.914868594892	-0.389103493047356	0.148740282924596	-2.61599269139895	0.00889684619113377	0.0852135483595241
Zfp592	891.030246925137	-0.382825861578682	0.123710413041803	-3.09453223997661	0.00197123509433116	0.0324613320030173
Dap3	324.614699105191	-0.382402308962236	0.14181588836866	-2.69647014422075	0.00700786794033135	0.0729262278799348
Epb4.1	3612.63092782094	-0.381872965055209	0.14133382895175	-2.70192188160117	0.00689399577122129	0.072390210553334
Mlxip	1912.91105920774	-0.379820712346151	0.134277391046872	-2.8286274359737	0.0046748085088605	0.0571879764780295
Dph5	526.002818143516	-0.376866922814617	0.129092283927076	-2.91936056400946	0.00350750269016684	0.0476814546633927
Zfp598	1063.70617797496	-0.376234261939094	0.125807201638067	-2.99056220184818	0.00278464409387789	0.0405128746155246
Zfp942	264.690277402477	-0.372161158368547	0.138175138903441	-2.69340173146936	0.00707269913828741	0.0733637081467818
Atr	561.232680526761	-0.369437600163548	0.129881807666737	-2.84441375432259	0.00444932293559205	0.055108577734511
AW549877	516.998590690285	-0.368932598509568	0.128248293745861	-2.8767057068272	0.00401850178596687	0.0516001615010989
Ccdc71	421.857792541765	-0.366004163549023	0.136594393322512	-2.67949624172972	0.00737330309592422	0.075152273534993
Nisch	1369.63223137627	-0.365796104055981	0.121083312877986	-3.02102821075427	0.00251917887778806	0.0376017035181251
Zfp687	433.334337802641	-0.364061165314185	0.140415524901466	-2.59274154741548	0.00952142934095905	0.0887496179978748
Fam13b	1893.46288544602	-0.361228594361668	0.10064933849951	-3.58898130625494	0.00033197264204855	0.0103694825269098
Cc2d1a	449.321904204952	-0.360619831584904	0.137085021147844	-2.63062899626343	0.00852270186932906	0.0826984684004705
Ccnl2	1020.57121643025	-0.360281533534472	0.127748539183888	-2.82023994823036	0.00479877515903139	0.057939608869087
Plcl2	2453.7665461716	-0.355311382937836	0.0975013939417041	-3.6441672121147	0.000268258983216519	0.00890459669661999
Zfp568	1051.19144289488	-0.355032733450478	0.12577914733628	-2.82266767559864	0.00476259103681985	0.0578055574446157
Tex10	510.099556251833	-0.352181214259591	0.124830426599712	-2.82127702237945	0.00478328773329259	0.0578783020611683
Pcif1	652.254983710809	-0.349909024446615	0.127245778596664	-2.74986744790753	0.00596193765101033	0.0666435371140802
Vwa5a	15080.9962676003	-0.348478580137545	0.101216861867588	-3.44289057877952	0.000575532126185492	0.0144142280251862
Dennd4a	17501.8630781198	-0.348256633179117	0.12738533795534	-2.73388318286059	0.00625922464829128	0.0681042838444218
Tle4	602.983401375859	-0.347070921169545	0.135509678518055	-2.56122606861104	0.0104303459840092	0.0936440502971347
Fkbp4	757.126621053331	-0.347032192585094	0.120166676267524	-2.88792370201289	0.00387793925950146	0.0506531572566505
Sart3	1426.55068121582	-0.34434635675214	0.121776410825286	-2.82769342944568	0.00468846816406664	0.0572920505323308
Cdyl	1127.385542071	-0.336088425939212	0.123613838977813	-2.7188576029868	0.00655078025696384	0.0704927963003417
Trap1	548.738410007015	-0.333527015346577	0.116382702890129	-2.86577822188442	0.00415985558050918	0.0523868562347249
Zfp398	663.504981977364	-0.332919741247932	0.119991180618338	-2.77453509109862	0.00552806699110076	0.0633733040629283
Clip2	1604.98593852511	-0.332455855570183	0.127894240630273	-2.59945916197488	0.00933707875412711	0.0874712011338614
Fam193a	1702.47369715747	-0.329093513296981	0.119158545486572	-2.76181210464731	0.00574815481027149	0.0651447988164746
2310035C23Rik	1157.24404362252	-0.325934362436199	0.100755303988307	-3.23491021846378	0.00121680986408194	0.0231782510014922
Nfya	2429.97987514045	-0.325095622345193	0.099163578506663	-3.27837727561788	0.00104405751880335	0.0212247159215599
Fnbp4	1308.62543817525	-0.324667329549916	0.119206122955401	-2.72357930532968	0.00645787090209646	0.0697199266323424
Pkd1	982.280546811896	-0.321394472454842	0.103397002601037	-3.10835386297378	0.00188132661294147	0.0314763302452612
Srsf7	1607.73233287676	-0.319969507225049	0.102168400932806	-3.13178540824464	0.00173746818553618	0.0300476613112945
Zfp217	4150.40912769351	-0.318536499537019	0.106883527806419	-2.98022067641642	0.00288040797099905	0.0412912252468141
Yeats4	614.29561376276	-0.318434737254406	0.124789761286742	-2.55176974433588	0.010717732349572	0.0951166669810377
Tet2	3358.24734961493	-0.318167755263436	0.103000182867918	-3.08900184838931	0.00200830189582291	0.0329385207692489
Gm15800	818.50558548122	-0.312919654443218	0.119983063380462	-2.60803188072437	0.00910644725924513	0.0864220425055964
Nfat5	13319.1350961892	-0.309019193871618	0.12126112087953	-2.54837817455622	0.0108225079412049	0.095740881707397
Ppia	13213.1347794366	-0.308192208192408	0.118364517322922	-2.60375503709104	0.00922086352462568	0.0867131310189391
Tbc1d14	827.505979947371	-0.306711848093604	0.119462914664805	-2.56742311163419	0.0102457508811965	0.0924658952207219
2610005L07Rik	1508.0361861151	-0.306219830806702	0.11331025929891	-2.7024898954551	0.00688222762734572	0.072390210553334
Gpbp1	5071.79203660304	-0.305546983930024	0.0923928310796932	-3.30704211960422	0.000942867139235344	0.0200471942414857
Tap2	1415.48328741042	-0.305264651794433	0.087131292308278	-3.50350194180962	0.000459183307646604	0.0125111170194112
Rnf169	1148.81407938283	-0.30376115964096	0.100353997154076	-3.02689646905231	0.00247078567464016	0.0373303487798893
Fam208a	2951.15853914647	-0.30239018463289	0.112808374252182	-2.68056504348605	0.00734979792902516	0.0749909056219329
Kdm4c	593.60435190594	-0.298784047411031	0.11817188251021	-2.52838527291139	0.0114588530158904	0.0990843277890364
Nup88	2705.01925809712	-0.298426670477577	0.110378532520838	-2.70366586384211	0.00685792118954496	0.0722844394575734
Prpf39	830.902394162559	-0.298301503210385	0.110043544403747	-2.71075877123626	0.00671294445859709	0.071448864041667
Kidins220	2000.24995093742	-0.292455890036221	0.0975706112575229	-2.99737683578027	0.00272313869577819	0.0398438188119124
Zufsp	769.724930678937	-0.286547805442391	0.111612560416146	-2.56734371448877	0.0102480974220574	0.0924658952207219
Tgif1	1214.38044402386	-0.28186202307573	0.091001421161977	-3.09733649735022	0.0019526808107227	0.032264205966176
Ash1l	2894.79091909689	-0.272123466548054	0.101299354743863	-2.68632971291992	0.00722417617895046	0.0742644073990883
Cd63	4510.18381887828	-0.264697010549527	0.100085213723502	-2.64471644413714	0.00817593986568831	0.0803148863131219
Jmjd1c	2756.4005771194	-0.260639521814113	0.0981038951782537	-2.65677036921454	0.0078893160969121	0.0784213863301652
Rap1b	6741.77204447896	-0.25006971372509	0.0867952219359323	-2.88114608324498	0.00396231947752383	0.051233712314029
Dhx15	4329.29718635712	-0.238662262215898	0.0895087587694374	-2.6663565163568	0.00766783299630921	0.0770246638834313
Setd1b	1895.92530298359	-0.234785263761991	0.0876445564658351	-2.67883452469194	0.00738788940295388	0.0752108899982692
Dapp1	3148.1056005231	-0.230119060704199	0.0911287278818299	-2.52520874649543	0.0115629583176543	0.0995084095357014
Gls	2971.79639177906	-0.222463842608235	0.0880577888633357	-2.52633918566245	0.0115258142768407	0.0993543060143163
H2afz	5804.04056690441	0.198690953762569	0.0772604883217799	2.57170201843725	0.0101199953404303	0.0919372431451346
Erbb2ip	4111.92655748014	0.198741847967075	0.0718268066060638	2.76695926434653	0.00565818247838081	0.0643343447439617
Prrc2c	9488.91521567464	0.208260602223718	0.0824310153218251	2.52648352577767	0.0115210791718071	0.0993543060143163
Ppp6r1	4247.11264314495	0.215080646222513	0.0844795102018598	2.5459504406286	0.0108980659395492	0.0961147781183443
Supt6	6487.78761501287	0.22286188461856	0.0864869265790446	2.57682742853482	0.0099711718176814	0.0912587906276684
Pstpip2	2768.80115424162	0.229227639781956	0.0880336814098066	2.60386293190302	0.00921796136596541	0.0867131310189391
Smu1	1363.64632708746	0.233149055972624	0.0914312168134976	2.54999401843469	0.0107724767321007	0.095450152399171
Tcf25	2446.64950631184	0.239884085763688	0.0928614360360337	2.58324764297856	0.00978750408621334	0.0899479714369359
Ywhaz	11729.7977764921	0.244903084162404	0.093250933473064	2.62628024236504	0.0086323713458328	0.0835439246002269
Vim	29998.2327623664	0.252837754002045	0.0934027088247187	2.70696382560515	0.00679016558261418	0.0717743839738763
Capns1	1887.82575684692	0.252849385984557	0.0923225440883423	2.73876103048686	0.00616711818804962	0.0676300314890438
Csf2rb2	26373.3803196829	0.253395632782486	0.0943309255486258	2.68624134989395	0.00722608712282496	0.0742644073990883
Acap2	2257.99202082654	0.25517740759851	0.0945491896804427	2.69888518834438	0.00695721736376942	0.0727791694121504
Kras	1456.50970363713	0.25687269453924	0.0930178163268076	2.76154294610343	0.00575289500339731	0.0651447988164746
Hectd1	4720.99510408186	0.260036950063249	0.0769893290768051	3.37757132295353	0.000731289856621696	0.0170124334845884
Rps3	2280.08416264548	0.261346130144437	0.10274065687547	2.54374595308661	0.0109670816341925	0.0963580900109831
Phf8	1082.31391081964	0.262420316485602	0.100918314007749	2.60032402508678	0.00931357730885814	0.0873246034354996
Sec61a1	1196.48884810068	0.266952992755002	0.0947609940170634	2.817118958323	0.00484565745147556	0.0582317536080187
Tpr	8220.37092443616	0.267807267620124	0.0871558498281386	3.07274001857832	0.002121031860847	0.0341329584553092
Txnrd1	12359.3458299637	0.269638251894389	0.10497380954599	2.56862405070913	0.0102103160411227	0.0923830060026729
Rnps1	970.276946544259	0.271573114725074	0.10688382820414	2.54082511160051	0.0110591222319148	0.0969853621600099
Smarca5	4137.09176697308	0.273635744458073	0.107748823208996	2.53957060790645	0.0110988639604393	0.0970971334928143
Copa	5080.91150723509	0.274828421355317	0.0930770835392368	2.95269695724256	0.003150110416668	0.0439974209636195
Atp5f1	1305.68134783314	0.27597110774179	0.107164784434801	2.57520331139836	0.0100181179733123	0.0913098865498548
Ndrg1	12521.1799265639	0.278280995543782	0.104937593829079	2.65187132074939	0.00800470421585396	0.0791220541158187
Ctnnd1	2909.2130590841	0.281059892490221	0.0798793730851312	3.51855406014119	0.000433905400522893	0.0119431387470658
Golga7	1700.59558307953	0.282698148144853	0.104543668918121	2.70411542918264	0.00684864938901733	0.0722552003850785
Aamp	2206.77162360884	0.282947970558596	0.0990218308899723	2.85743020519377	0.0042708654877226	0.0534820092606703
Golga2	1976.13219989811	0.284836554444188	0.104073712383417	2.73687320189775	0.00620261954373219	0.0676870749031422
Map1lc3b	1418.37934067585	0.285166355779976	0.0877621128148816	3.24931051262955	0.00115685122785492	0.0224898350589978
Nucks1	1814.25852998098	0.286594143728717	0.1114038212389	2.57257013755507	0.0100946499783066	0.0917845525419206
Rbbp7	1430.47056817213	0.287265663110888	0.102863116111616	2.7926984323436	0.00522703970972638	0.0612574214906234
Bap1	812.668184684941	0.292287512225579	0.0986492373389539	2.96289682627037	0.00304758700608456	0.043006557750838
Ube2b	837.972061386482	0.292310808724961	0.110719604910494	2.64009981756406	0.00828816120145282	0.0809169030378888
Atp6v1g1	1445.09624267954	0.293107392295754	0.105814639055882	2.77000795835972	0.00560549230047539	0.0639313583397809
Ppp1r12a	9995.5099423878	0.293214838659062	0.105084975582347	2.79026413656338	0.00526650569742708	0.0615163270539802
Rnf10	2314.82188254349	0.294541555791975	0.0988293325664336	2.98030501818863	0.00287961494352248	0.0412912252468141
Cct8	2478.26858751553	0.2967338771131	0.114438938149806	2.59294504047794	0.00951579757874773	0.0887496179978748
Bcl10	713.544968298126	0.299868119493639	0.118495942217785	2.53061930966807	0.0113861353551037	0.098685756156472
Copb2	2831.66901430642	0.300981042147075	0.0847355073765938	3.55200613609843	0.000382305944961543	0.0112050958296549
Gpalpp1	2009.8676438234	0.303725312515362	0.0997363842264116	3.04528096613042	0.0023246303298601	0.0360033904946071
Capza1	4402.89339081247	0.304806687322419	0.104630870127578	2.91316211889248	0.00357788798120986	0.0481767005079158
Rpl5	5295.81151385162	0.308676206760916	0.116003433691428	2.66092301700313	0.00779267717573811	0.0779267717573811
Rab2a	2000.53123365463	0.309815092786624	0.0983337208665226	3.15064954378331	0.00162907835060611	0.0285281122184881
Sec31a	1579.57681828544	0.31182734393302	0.105805388739293	2.94717828315315	0.0032068825360318	0.0444645059858773
Mapk1	2537.94582630728	0.312338941757773	0.0894249052937382	3.49275116067295	0.000478071779320947	0.0127485807818919
Apaf1	3967.41815167333	0.316093980709645	0.0803774131836253	3.93262196666515	8.40243226739688e-05	0.00382930519727268
Adipor1	1307.77472908012	0.316663695649826	0.103419150013224	3.06194448135897	0.00219904235412177	0.0350334541229715
Bnip2	2642.26484943277	0.318362634616194	0.119432351576479	2.66563146763739	0.007684387954578	0.0770517529800788
Vapb	683.965739033423	0.318447633598839	0.125688174941353	2.53363241010882	0.0112887082085661	0.098147330163608
Trps1	1379.14751831577	0.321081367002957	0.0987987654851735	3.24985201410376	0.00115465077020937	0.022486368764848
Skap2	3298.26313393821	0.325210698383454	0.0952840880774736	3.41306407969221	0.000642368358567612	0.0155591418439106
Vps26a	2010.80608334403	0.325512617048373	0.112417876207091	2.89555921203073	0.00378483618384847	0.0499257157347509
Pabpc1	12303.7285395659	0.325827076263779	0.115615916897251	2.81818528977585	0.00482959303421907	0.0581853461977422
Atp5d	1083.15918966833	0.326382774366222	0.113337184156604	2.87975016138782	0.00397990417131385	0.0513416872215894
Prkar1a	4570.51707508316	0.327008702742589	0.103072612268801	3.17260517168024	0.00151077828453319	0.027140314255265
Ppp4r2	5237.69384958403	0.328676205308505	0.0909835144379197	3.61248086907842	0.000303281488009715	0.00971899177714131
Ube2m	1014.19160486819	0.329359756133664	0.101817622804452	3.23480107924168	0.00121727505259636	0.0231782510014922
Wbp2	1083.8147865346	0.329526907770489	0.126395857173793	2.60710212453715	0.00913121218596801	0.0864220425055964
Csde1	10442.4867637051	0.3318633579529	0.0855053081412981	3.88120182438841	0.000103941535787968	0.00451496046078988
Arl8b	1640.32702849287	0.331895825284736	0.125705809038705	2.6402584560157	0.00828428225555683	0.0809169030378888
Stt3b	884.497519215428	0.334127638449676	0.122036692648313	2.73792767731398	0.00618276710115591	0.0676300314890438
Midn	1548.72530119703	0.335321001388838	0.121627891153562	2.75694167027426	0.00583447583454316	0.0656009820830332
Cul5	1008.35401035051	0.336108300554431	0.0949444679114966	3.54005144215182	0.000400049045900629	0.0116150010193603
Csf2rb	51584.2004096577	0.336110477181865	0.108380339383464	3.10121262854383	0.0019272984252942	0.0319397294922079
Prpf6	1577.49482311598	0.336901326672472	0.0914969198999354	3.68210566039732	0.00023131549815729	0.00806341172259894
Dhx8	1384.1171141998	0.337172719409754	0.121032159060724	2.78581099458523	0.00533939943265394	0.0620419244421232
Tmem50a	717.151469880392	0.337626848154434	0.127771216314375	2.64243276297629	0.00823128067344881	0.0806447939107936
Wapal	5644.53068201002	0.338806167725841	0.12593781912502	2.69026548244022	0.00713951963774189	0.0736659524473031
Ssfa2	7973.40441267185	0.338995317996825	0.121065720445628	2.80009334392117	0.00510878313537446	0.0604046129010099
Pafah1b2	1604.50627385046	0.342937861078728	0.132042240295814	2.59718299470264	0.0093991834722537	0.0879048950474862
Ik	3805.59629414769	0.343150296018041	0.11000300107319	3.11946303891953	0.00181180990310821	0.0309008069364467
Ppig	3092.45198861546	0.344183922123655	0.126796055978298	2.71446867544969	0.00663821779099758	0.0710461807852676
Eif2ak1	1589.66110879053	0.345072212810891	0.131045386279597	2.63322672096711	0.00845778682437542	0.0822651503642702
Samd4b	1931.35138569983	0.34518289541948	0.102445198444355	3.36943947262667	0.000753212316645957	0.0173410371865487
Vps4b	2348.79068700937	0.347386498793369	0.120569636710353	2.88121046286224	0.00396151017978063	0.051233712314029
Rab5b	2362.59929276785	0.347689678892387	0.120127767208258	2.8943323177698	0.0037996579217974	0.050002598923535
Chmp5	1234.69272390401	0.34877122798993	0.13237667271577	2.63468797662552	0.00842146586735442	0.0820742335188266
Smap1	840.119287851087	0.349588809452092	0.11501732174009	3.03944487806867	0.00237014570972861	0.0363930620904491
Akirin1	948.635973899987	0.349673875091199	0.108325084007088	3.22800465188948	0.00124656946935567	0.0235345543280732
Lrp10	1563.74330483926	0.350350007834232	0.113843964135568	3.07745790911697	0.00208774320312111	0.0338915392973821
Pde8a	998.899562238906	0.350504845799381	0.13391837897743	2.61730203483463	0.00886278807205432	0.0849605201390034
Derl1	802.984514312376	0.35057310925728	0.121009868836557	2.89706213739298	0.00376675141091411	0.0497461706524524
Map7d1	3072.0300202338	0.351149829038552	0.106897722732091	3.28491402869834	0.00102013493845697	0.0208984458871468
Tjp1	2792.09505887596	0.3518235610223	0.113115125493027	3.11031402289332	0.00186888542481646	0.0314763302452612
Sucla2	702.960222611536	0.352155028397217	0.136168700608378	2.58616720893898	0.00970498375792017	0.0894854223781694
Fam135a	944.135949283916	0.352696303447478	0.107127291161635	3.29231048057888	0.000993678450274252	0.0206536530225228
Nsf	927.306980953303	0.353207042427928	0.121664749034783	2.90311733867095	0.00369468178911074	0.0492624238548099
Cab39	2622.66529412093	0.354770988713775	0.105646489699515	3.35809537754481	0.000784815281498322	0.0178834957587322
Sdc4	7011.73567832705	0.355380364942323	0.135090674346151	2.63068022024755	0.00852141752970329	0.0826984684004705
Myo6	781.394136371591	0.356094611264965	0.132765788750136	2.68212628130528	0.00731558388325364	0.0747695705714894
Glg1	3046.42055697833	0.357419200480939	0.110275215669568	3.24115621366745	0.00119045928422077	0.0229426468640121
Mia3	2223.07262606502	0.358513021031103	0.13243498745909	2.70708691041217	0.00678764852882671	0.0717743839738763
Pld3	550.953933132735	0.359569725770175	0.140426901971088	2.56054730769611	0.0104507433829806	0.0936440502971347
Abcc1	6861.05321844646	0.362676328467329	0.080086193298991	4.52857494566293	5.93828189363073e-06	0.000507951497362874
Syap1	1229.71184243069	0.363597965524922	0.121389990366472	2.99528786868863	0.00274185942311387	0.0400308284812173
Ghitm	3845.06991561741	0.364628097074026	0.142286989659598	2.56262429858379	0.0103884394738788	0.0933867800723789
Nol11	468.382521086665	0.365592892531657	0.133875051080665	2.73085156330863	0.00631709167028449	0.0685327408522571
Soga1	3516.63741757669	0.366052444829933	0.114725913345865	3.19066925818576	0.00141943670777018	0.0259607503131652
Ftl1	62767.6287757189	0.366424633014218	0.0976059160744037	3.75412318998059	0.000173949304060843	0.00650754181686748
Acsl4	2791.99445343052	0.367732593896325	0.121121027005226	3.03607559305504	0.00239679266122118	0.0365372098580231
Ppfibp2	3103.46722244531	0.368256877061278	0.109901602327115	3.35078715199426	0.000805822143450608	0.0181759477386831
Ppard	978.733032010291	0.369151152678479	0.137462130596125	2.68547527291772	0.00724267337252339	0.0743661384140906
Ss18	1008.41889937811	0.369870482713471	0.134660125438286	2.74669640704428	0.00601988296928679	0.0669410986184691
Anxa5	3102.53930882774	0.370447395718818	0.141349294733878	2.62079408614148	0.0087725230653658	0.0844592696855997
Dnajb11	1327.22438501785	0.37064020951418	0.123947709068747	2.9902949582441	0.00278708175187737	0.0405128746155246
Clptm1l	982.114561507421	0.3712928938237	0.126824169823531	2.92761935158208	0.00341567936050065	0.0465747672253917
Zfp91	1061.01583064438	0.372322635082337	0.118083046924163	3.15305748607126	0.0016156998584386	0.0284609738973186
Osgin2	3327.22368839218	0.373483485081147	0.128482981068811	2.90687126010194	0.00365063407918196	0.0488508435144445
Myo1e	853.531823538282	0.373639403137252	0.146787754154533	2.54543987875105	0.0109140156172761	0.0961147781183443
Ppfibp1	2964.07777896962	0.373861155695915	0.147245608683939	2.53903093638877	0.0111159993375213	0.097101266797515
Gnas	7364.12940223868	0.373943116909786	0.140907791763836	2.65381432941992	0.00795876059635917	0.0788782690120446
Gpkow	900.455560795351	0.376627816294006	0.133354266791553	2.82426520992174	0.00473891544388391	0.057655076297581
Arhgef12	2960.39155378583	0.376636311510224	0.0979679007080109	3.8444869063059	0.000120804934780246	0.00505019125848247
Slc6a6	18095.4121076449	0.377246165207012	0.147455824173852	2.55836734371533	0.0105164935675696	0.0941573337128614
Ppp3ca	2385.702525592	0.377277392949428	0.100965381030254	3.73670053140667	0.000186450761955578	0.00686533931439082
Arcn1	2787.48728559682	0.379033094703993	0.138460917347883	2.73747351934462	0.00619131043667685	0.0676300314890438
Ano6	2145.84833547448	0.379429053896487	0.134579983004531	2.81935727309248	0.00481199255708765	0.0580361792134649
Chmp2b	705.01794632115	0.379670522797854	0.150421454980224	2.52404500972132	0.0116013073761571	0.0995084095357014
Rps24	2181.61189282238	0.379787738588947	0.116980417520949	3.24659243519055	0.00116795513769261	0.0226497579532223
Osbpl9	3068.04223833001	0.382282606638531	0.0815252020730842	4.68913411948159	2.74363526620163e-06	0.000285775408058701
Tnip3	1231.67719248163	0.38246084595645	0.141003828817006	2.71241461430672	0.00667949874137593	0.0713506493795392
Hacd3	2846.90408834833	0.382774476591425	0.0830943976647925	4.60650160959778	4.09499893044506e-06	0.000395968592230861
Spty2d1	2080.03490442181	0.383516465300156	0.133102155132569	2.88136931305264	0.00395951396155149	0.051233712314029
Rad54l2	1820.0646073252	0.384307949340738	0.126503537194174	3.0379225582511	0.0023821516400246	0.0364367623618618
Larp4b	3571.97125091969	0.384448443097908	0.0959215319908854	4.00794727855722	6.12487883841705e-05	0.0030818394879275
Taf1	2359.75355674814	0.38556439670099	0.0908409877054459	4.24438798432258	2.1919082507352e-05	0.00137706326260878
Mtfr1l	497.7671810942	0.38656544713654	0.129637296865685	2.98189993530221	0.00286465613175139	0.0412095422834093
Copb1	1919.31879709789	0.386570158357216	0.151164171751571	2.55728691447151	0.0105492167181067	0.0942293870864052
Grpel1	541.663521384579	0.386930017939081	0.143517289754309	2.69605159490872	0.0070166797432904	0.0729262278799348
Gramd3	1163.06498180849	0.38723498583897	0.128109474925074	3.0226881037913	0.00250540319855007	0.0374967477360387
Smox	9244.50057248333	0.389023011508542	0.121666688973517	3.19744882342626	0.00138649011178736	0.0255261093428401
Dot1l	1958.45741751681	0.391045351967476	0.122711646477918	3.18670120719019	0.00143905354471649	0.026223394629043
Uqcc1	238.000604354435	0.391874314649924	0.150529088029679	2.60331288642803	0.00923276502935467	0.0867131310189391
Hnrnph2	1923.23898126195	0.393840213904944	0.106840110221823	3.68625802694555	0.000227575618420904	0.00795799017874357
Fam118b	227.703345664264	0.3945582284264	0.150151799445272	2.62772893754236	0.00859569796558071	0.0833340552548017
2006-03-01	1541.7484274454	0.395374948650177	0.134193816586132	2.9462978154169	0.00321602591141015	0.0444755336749512
Gtpbp4	3720.57141236758	0.396550097303194	0.121191176137216	3.27210371202445	0.00106750409034071	0.0214245118978521
Mpp6	814.516789046649	0.397216074444751	0.157357042000447	2.52429805107561	0.011592959220498	0.0995084095357014
Paf1	5694.20368312116	0.397269072593378	0.156051715793111	2.5457526729156	0.0109042416365889	0.0961147781183443
Stxbp5	2348.28585036555	0.397859592189019	0.102991313053184	3.86304029334558	0.000111984527859232	0.0047977101325527
Aldh9a1	877.868160991396	0.398818994981712	0.151803313922233	2.6272087524125	0.0086088502730402	0.0833888632719574
Tmem50b	1045.41439321035	0.399284680005883	0.155441808838966	2.56870839954991	0.0102078313542943	0.0923830060026729
Atxn3	661.253188366808	0.399390927531589	0.142914035261938	2.79462354274422	0.00519601830511698	0.0610134356419227
Cdc34	389.656373186674	0.401777820699788	0.143303061576705	2.8036932098951	0.00505209520765313	0.0598926425470179
Slc38a1	1254.81174994639	0.40347473554783	0.134157509714907	3.00747037124675	0.00263431802818094	0.0388509502299365
Gab2	3995.68999127472	0.406511246441349	0.124140286035767	3.27461180751771	0.00105807259498444	0.0213817049328046
Pitpna	2540.61019577609	0.406674814722544	0.143645493829208	2.83110039780344	0.00463881576453346	0.0568101666317314
Slc39a6	694.885388959707	0.407233417224216	0.132970019250728	3.06259576044986	0.00219426255791943	0.0350074600345252
2011-09-01	1409.08188868348	0.40747869055737	0.157377643384572	2.58917773702866	0.00962054241116567	0.0891503596768019
Gtf2f2	675.632839705869	0.407643678464782	0.157683452825016	2.58520263960196	0.00973217805602477	0.0895461552244638
Gpx1	3731.76630926393	0.408276986130702	0.139964370826574	2.91700654759194	0.00353408353964621	0.0479256206839828
Cltc	16034.9532745332	0.40874620998764	0.126358579870621	3.2348116796355	0.00121722986290814	0.0231782510014922
Tmem167	851.409664556709	0.409458678982454	0.15550988287752	2.63300744239481	0.0084632492820796	0.0822651503642702
Idi1	5766.82971999075	0.409733197316454	0.151939591843396	2.69668486235481	0.00700335129422111	0.0729262278799348
Rplp2	4486.49218552002	0.410266702707506	0.130131010678169	3.15272048199295	0.00161756614236559	0.0284609738973186
Rusc2	1338.47852934656	0.410528670835314	0.121289419898869	3.38470306130257	0.000712552921974953	0.0167164314184841
Ccdc43	329.809703100215	0.410620622981279	0.160830347734148	2.55312898819341	0.0106759950991629	0.0949736524021528
Cux1	1509.94733490137	0.412167821371096	0.125768246156238	3.27720099443124	0.00104841708085928	0.0212744487940788
Calu	1379.84908305938	0.412206701676498	0.127313844932071	3.23772093990588	0.00120488603344522	0.0231005736067428
Chmp7	528.550383822749	0.41240442638043	0.155828226171078	2.64653225229983	0.00813217500220338	0.0800263593137183
Entpd7	692.549141724779	0.412462917747523	0.139939082220457	2.9474462116147	0.00320410488966369	0.0444645059858773
Ppp3r1	4610.4001966427	0.41269193232108	0.123863946596878	3.33181642971711	0.000862811490991039	0.0189989381778621
Rheb	1109.32560137337	0.413673399683062	0.124902845570487	3.3119613712052	0.000926443372687345	0.0198881280005469
Usp9x	6705.04296330823	0.414823638248277	0.105406575141668	3.93546263779796	8.30365821916795e-05	0.00379986334967686
Naga	557.00497248746	0.414965898516641	0.136292742411798	3.04466614416529	0.00232938729333945	0.036026128931759
Rrn3	628.316460143742	0.415825690038246	0.157320819601981	2.64317012262126	0.00821337558742146	0.0805694474606014
Smarca5-ps	1207.31903373711	0.416500159902005	0.141300002533958	2.94763023660887	0.00320219835086056	0.0444645059858773
Htatsf1	953.576694862224	0.417515054140867	0.143566045896838	2.90817408484511	0.00363545899029253	0.0487063903277746
Rc3h2	2052.74851736394	0.418140390074079	0.13355733630329	3.13079312337093	0.00174334922198182	0.0301025517832885
Trp53inp2	1400.47226197882	0.418540639530753	0.12792671971803	3.27172181427992	0.00106894699041644	0.0214245118978521
Slc37a2	1002.88174599686	0.419345617543623	0.137903394836201	3.04086507835222	0.00235899513123163	0.0363826368075691
Lamp2	2965.87410935638	0.419835204680977	0.165259860239062	2.54045479690985	0.0110708403494269	0.0970116191376098
2700029M09Rik	527.020912321797	0.421957632827561	0.149601589816293	2.82054243772218	0.0047942531698915	0.057939608869087
Nucb1	1438.59277860198	0.42209791386242	0.150121707826666	2.8117047159481	0.00492797203927582	0.058987135712322
Sertad2	1058.44166173273	0.424237333311014	0.135833647553493	3.12321240688133	0.00178888596402467	0.0306513787403028
Akirin2	754.698756743181	0.424798080669815	0.151487916801331	2.80417137973398	0.00504460829485079	0.0598677099666391
Vamp3	973.976047813271	0.424977709190493	0.118273128746346	3.59318903368085	0.000326655430339367	0.010261040636649
Rab31	941.632683390086	0.425084876127141	0.146661645409433	2.89840520294477	0.00375065672746366	0.0497107304045243
Psme4	3820.80677898666	0.42571188395865	0.148474650728228	2.86723613674555	0.00414073930489602	0.0522052393088932
Golgb1	4665.30888660136	0.426532606825343	0.0912731232804474	4.67314573551704	2.96621132653774e-06	0.000305409906954626
Dad1	383.958092268023	0.427094748111714	0.138926664837947	3.07424603196157	0.00211035316139124	0.0340103292096676
Clcn4-2	575.011165329644	0.428175693624148	0.14998946362355	2.85470514581479	0.00430768010870787	0.0538823428670771
Cops2	1790.75703366943	0.428693608878885	0.145659787593355	2.94311570792407	0.00324926949978525	0.0447730815831622
Pi4k2a	1416.38788250182	0.429397720403449	0.116818948202156	3.67575403658294	0.000237147924407709	0.00822238756469188
Tecpr1	1063.33412888958	0.429723470181831	0.16064415224002	2.67500225927786	0.00747287465881554	0.0756815721366382
Flywch1	624.268103745389	0.431230237675149	0.16978933466083	2.53979579186509	0.0110917209741044	0.0970971334928143
Atg5	571.084089225324	0.433204501918915	0.171410880645814	2.52728706769814	0.0114947503691776	0.0993175012472841
Acbd3	3543.72834775838	0.433584201442191	0.170827556853862	2.53813968558427	0.0111443493369881	0.0972724997074632
Rpl23	2269.44828035576	0.433591558622764	0.130782163853046	3.31537226368247	0.000915211574758222	0.0197969130460683
Hsd17b11	2148.81747957502	0.433597459763665	0.171976783916883	2.52125577585648	0.011693681798018	0.0999490711713758
Hif1a	3671.50052543267	0.434249470921336	0.11553775961099	3.75850693646329	0.000170930300842756	0.00646511886180764
Gns	1351.65937640683	0.434998952203936	0.167906834575392	2.59071617485955	0.00957764466112413	0.0889610028954468
Hspe1	1759.54787202984	0.435139937722867	0.119556868077707	3.6396063623885	0.000273055134686693	0.00903682469558341
Spcs2	475.756619204729	0.43530830341825	0.152138314084958	2.86126677580482	0.00421951829169405	0.0529582882659569
Edem2	285.772576966311	0.436096266269441	0.162900324319951	2.67707426667186	0.00742681707070487	0.0753523775786844
Dst	5902.24224304625	0.436870506808065	0.155693763529248	2.80596021899102	0.0050166885337167	0.0597916146783812
Picalm	9122.57771583161	0.437821619875105	0.14711152704391	2.97612042151138	0.00291920209040038	0.0417243280787304
2010107E04Rik	952.272939392593	0.440745680688449	0.170295360132975	2.58812501024275	0.0096499952399533	0.0892391592827107
Pdha1	554.48028104287	0.440929951466656	0.124999847554548	3.5274439136755	0.000419592644831844	0.0117232919862565
Crlf3	1878.22246579243	0.441042608149585	0.13309320462109	3.3137875776995	0.00092041403280731	0.0197969130460683
Txnip	1021.24378785699	0.443414165072833	0.152908520225269	2.89986564790231	0.0037332263828318	0.049538755819916
Hspd1	3954.06056404199	0.443466359581796	0.127883112211963	3.46774763228129	0.000524839927656318	0.0135726046407866
Srp14	1166.88826307029	0.443803307138763	0.155595847310895	2.85228246645942	0.00434065104060157	0.0540676720051698
Mfsd1	2621.89766288794	0.44471926625825	0.145428191344611	3.0579990175662	0.00222820306569699	0.0353461028395871
Ybx1	24116.1893219797	0.445662896873124	0.146183604166687	3.04865172406718	0.00229870803198451	0.0358170719032573
Alg10b	368.425930737906	0.445998100428666	0.145919285258357	3.05647125147992	0.00223958956063209	0.0353754936070496
Atp2a2	1929.44786235681	0.446482905469352	0.175827691515147	2.53932074988818	0.011106794406732	0.0970971334928143
Mfsd5	255.272499254001	0.44755830553768	0.147424314813199	3.03585135264003	0.00239857582701051	0.0365372098580231
Ei24	536.182372864204	0.449060355469009	0.148500745991948	3.0239602667946	0.00249489202841027	0.0374350192739342
Srp68	1209.99468350922	0.449085391193231	0.168859769207968	2.659516788988	0.00782528298315222	0.0780422841010338
Stx11	5691.60645119266	0.450586283151094	0.127030614661484	3.54706843190386	0.000389543393479131	0.0113395877892354
Uso1	2750.78630140363	0.450941669861375	0.163452380115017	2.75885655225123	0.00580039902190968	0.0654826772828788
Mtss1	13163.9053257282	0.451471994958114	0.167349848675998	2.69777354763074	0.00698049075277349	0.0729262278799348
Morf4l2	3605.37781694102	0.452402954648569	0.160603857901565	2.81688721902216	0.00484915502167494	0.0582317536080187
Atp2b4	1818.78287274659	0.453231478278209	0.178245081322507	2.54274325504756	0.0109986013107432	0.0965307392071543
Fam204a	329.183282369441	0.45394820533318	0.176207278746449	2.57621710387107	0.00998879061377408	0.0913064628532722
Ube4b	2618.09308803957	0.454240654673035	0.13745294964226	3.30469921420572	0.000950783784564539	0.0201385060654432
Cox5a	357.496097377137	0.454663456417489	0.15607543995586	2.91310059126582	0.0035785930413254	0.0481767005079158
Dcun1d2	217.791226384022	0.455300123952029	0.15047833724454	3.0256855058953	0.00248070179641656	0.0373785961736478
Srp9	757.179164143964	0.457871563200323	0.14202862411792	3.22379778051058	0.00126502696886524	0.0238021994818638
Slc9a3r1	1256.15358143153	0.459068334836408	0.169818014871621	2.70329584987467	0.00686556078817471	0.0722964355724458
Ttc39c	991.505551950308	0.462154368002	0.135749784191237	3.40445747855439	0.000662956209902841	0.0158198992577674
Myo5a	4178.32687960793	0.464621599164118	0.126879913397314	3.66190034910565	0.000250351247167635	0.00846171996505804
Sppl2a	5104.16118577318	0.466606734061493	0.149062296956358	3.13028004793261	0.00174639727177626	0.0301084304839566
Rpn1	906.955850209177	0.467932766012069	0.170210458228305	2.74914227294087	0.00597514446967068	0.0666435371140802
Mmp14	9626.14109005074	0.468013955657025	0.158867071121999	2.94594689983063	0.00321967667341149	0.0444755336749512
Ufm1	886.061708468345	0.468090724184674	0.14487985506001	3.23088895961961	0.00123405871309011	0.0233777391645008
Yipf5	378.686818107605	0.471963057368965	0.155650140277488	3.03220451024049	0.00242774660417299	0.0367800302975526
Tctex1d2	357.006859776345	0.472308632785964	0.17117347221288	2.75923965717408	0.00579360295283755	0.0654724236133675
Ciapin1	260.341859202964	0.47294496108613	0.161314095606292	2.93182662871825	0.00336974806071049	0.0461419548885938
Arl4c	16307.5643757898	0.47371611399493	0.112465985492304	4.21208343057061	2.53026048608518e-05	0.00158070205647569
Tubb4b	6658.58716015573	0.473876697914801	0.151863978514119	3.12040223462698	0.00180604237826795	0.0308497561387705
Slco3a1	532.497839612048	0.474786548812848	0.180958178286183	2.62373634233861	0.00869710813129159	0.0839512521006619
Grina	538.628823392931	0.475771244870489	0.179608920016698	2.64892882172142	0.00807473360933615	0.0796726155597321
St5	284.412926961102	0.476182581314782	0.158483641278953	3.00461661198607	0.00265915802379516	0.0391135413023839
Aldoa	7424.92594546779	0.476610708203031	0.142667211253147	3.34071651093914	0.000835624983984627	0.0185472052333514
G6pdx	1956.25926385459	0.476635887289891	0.136711707458499	3.48643065140987	0.000489512282508306	0.0128079448976291
Aldh2	441.921967944424	0.476807605986001	0.169750269540959	2.80887687115544	0.00497146564431225	0.0594437612524217
Cript	305.39348002206	0.477249451380464	0.18227532489616	2.61828885315304	0.00883719636541828	0.084934851843951
Dnajb9	696.27518740862	0.477261861672473	0.185622203217793	2.57114641136166	0.010136246411505	0.0919372431451346
Manf	476.190167583295	0.478095340047973	0.189449793151358	2.52359916627624	0.0116160292969921	0.0995084095357014
Zfp451	924.480603973539	0.480001907111065	0.176618663681078	2.71773037518736	0.00657313781660239	0.0705069746220037
Ptprc	2865.22150844914	0.480400807781735	0.141094719794974	3.40481067243204	0.000662099401332332	0.0158198992577674
Man1a	640.44021486541	0.481636332319914	0.13279301398481	3.62697040956544	0.000286766142432912	0.00932154447170718
Scpep1	2088.1099136586	0.481998160407185	0.166354052226522	2.89742362122238	0.0037624133916837	0.0497461706524524
Fech	397.486746162176	0.483410185097209	0.151124222344555	3.19876044751489	0.00138019801674881	0.02549468761835
Hmgcl	482.04931617622	0.483590246207688	0.177206592789491	2.72896306280298	0.00635338199057911	0.0687922178532032
Slc30a9	943.929295480147	0.483838780759276	0.120490070573966	4.01559048355157	5.92971427987228e-05	0.00302469829321925
Myom1	475.517542468527	0.484437767757321	0.13050062565514	3.71214900561083	0.000205506937852046	0.00737173273843467
Flnb	1392.92624507221	0.485330023320069	0.160388482976639	3.02596554511185	0.00247840542950337	0.0373785961736478
Bag1	1481.46912276074	0.487391051662607	0.127078674316977	3.83534888353407	0.000125386181011292	0.00520259079419989
Sec22b	538.99843713573	0.489804976368115	0.159102025439596	3.07855902534736	0.00208004320016742	0.0338915392973821
Fnip2	869.643222935777	0.492357546179903	0.182421274363388	2.69901385075906	0.00695452818345627	0.0727791694121504
Ulk1	697.7575819984	0.495091303005573	0.18282444682633	2.70801477373469	0.00676870092391961	0.0717743839738763
Klhl25	213.522247648717	0.49611162463991	0.173940734290692	2.8521877101588	0.00434194524286121	0.0540676720051698
Senp2	1161.69307251957	0.498119703557394	0.112961672670411	4.40963462900166	1.0354517032897e-05	0.000772766640307479
Ptk2b	2150.02031643189	0.498332436926327	0.173561340651384	2.87121795127913	0.00408893493961525	0.051920407984837
Tbcel	570.375650454622	0.498729950223233	0.168841844223902	2.9538290849386	0.00313857776967957	0.0439006098098576
Galnt10	632.964050914281	0.501493322473298	0.161025170525872	3.11437845919078	0.00184332882981706	0.0312456662342024
Sec23a	392.736118756185	0.504493142020324	0.193678567619425	2.60479591635377	0.00919289989821432	0.0866313956509688
Nek7	1736.3381389747	0.508075914649608	0.189782986450337	2.67714152966269	0.0074253261923126	0.0753523775786844
Ubl3	4853.10408606561	0.509127457105074	0.129869593878892	3.92029759929683	8.84396869611059e-05	0.00398157619031375
Hsp90b1	8181.79531749912	0.509166991766512	0.195388180333913	2.60592524530583	0.00916264566957488	0.086477215432091
Scamp1	326.704292495306	0.510381782182595	0.198123554798876	2.57607825935036	0.00999280263421153	0.0913064628532722
Lrrc8d	1017.70001376381	0.510991488355447	0.147665582842202	3.46046437172501	0.000539244586468897	0.0138165894044565
Sf3b5	186.614107522195	0.514071208423086	0.197447676564258	2.60358195836144	0.00922552070598637	0.0867131310189391
Golt1b	539.102899754994	0.514583037900008	0.200242267805899	2.56980228769088	0.0101756571138475	0.0922194841939565
Cwc27	647.45627508076	0.515322697895817	0.192247091418533	2.68052272777396	0.00735072725970386	0.0749909056219329
Itgav	4157.96906992839	0.51699571490228	0.14648617092039	3.52931414381258	0.000416638238283604	0.0117122489076641
Mettl6	295.007617100235	0.518622221587244	0.205487322271326	2.52386481002684	0.0116072556443121	0.0995084095357014
Gdap2	404.435802428122	0.520540159584499	0.138694136533549	3.75315188222527	0.000174624977870522	0.00650754181686748
1110007C09Rik	425.385529593464	0.520954593670184	0.145700895367647	3.57550715358105	0.00034954961701629	0.0106492924417018
Etfb	359.045762622696	0.521922262526121	0.152413646085167	3.42438013873428	0.000616203600566215	0.0150455914278742
Cyth3	851.044111534238	0.522786050169945	0.144001767148437	3.63041412978674	0.000282966836156002	0.00930944147353473
Timm17a	234.091718559647	0.522851239067769	0.157094258469325	3.32826447103962	0.000873888633158609	0.019166945958035
Psmd13	1382.84256324683	0.522949790704398	0.19431477420454	2.69125079575231	0.00711846588351805	0.0736347354648565
Srp54a	8093.59133940683	0.523262711696343	0.137242707328725	3.81268135758223	0.000137467290858381	0.00555867736125528
Eprs	2052.12211177391	0.523922786077487	0.149950740329657	3.49396598460052	0.0004759016501155	0.0127212171857797
Arl1	777.089175818124	0.525281679516512	0.191741142432072	2.73953556786908	0.00615260572164036	0.0676300314890438
Sar1b	274.788552422635	0.52539416689207	0.189024592168737	2.77950165565265	0.00544423760075936	0.0627356705911338
Mdh1	970.341585301416	0.525505245539565	0.13353002061655	3.93548389428192	8.30292325542022e-05	0.00379986334967686
Tax1bp1	11935.805081993	0.527336252152492	0.162261213063977	3.24992179088771	0.0011543675052151	0.022486368764848
Fam107b	1989.84088071712	0.527503516249222	0.108710519018911	4.8523686668947	1.21995570621966e-06	0.000157743109920496
Zdhhc20	640.05736581278	0.52792195630646	0.183215084984195	2.88143280533916	0.00395871633036211	0.051233712314029
Afg3l2	737.963856374703	0.531018255169523	0.166616862377279	3.18706190713824	0.00143726008221242	0.026223394629043
Srp54b	8115.0473847633	0.531930330569095	0.140092303958289	3.7969989466907	0.00014645841146019	0.00577993136630165
Lclat1	237.149830136261	0.534913924740802	0.183497268883732	2.91510564704772	0.00355568155047534	0.0480672707800013
Dennd1b	2071.50574670653	0.536443778405963	0.175968964994903	3.04851357409246	0.00229976522832066	0.0358170719032573
Ift20	295.716986073591	0.537864804344905	0.173222480012047	3.10505197886267	0.00190245588933037	0.0317154979168519
Atp6v0b	1174.28370497018	0.539026495509349	0.145766048340047	3.69788782537271	0.000217400915871773	0.00769903880412138
Atp6v1e1	1141.19257286309	0.539718851481203	0.166256559925048	3.24630108865792	0.00116915117492353	0.0226497579532223
Slc23a2	510.23894329194	0.540838502827726	0.14815150606741	3.65057715026968	0.000261651699078343	0.00879023230740536
Rab10	4048.40527792188	0.541770267288444	0.142699267898468	3.79658757376331	0.000146701553223047	0.00577993136630165
Lif	184.004732908019	0.543148745750258	0.215146196919723	2.52455657374656	0.0115844357343751	0.0995084095357014
Dhx40	691.51499362403	0.543351038804555	0.179948437008121	3.01948184623596	0.00253207467190729	0.0376426074219372
Gm6377	666.70318435436	0.543685601058011	0.157827575581373	3.44480740488658	0.000571466416148331	0.0143771641347725
Dnaja2	2597.03990929316	0.544802494954962	0.179022601990213	3.04320509755939	0.00234072739952194	0.0361512342815056
Furin	3604.37576449751	0.545531866491113	0.164785970993624	3.31054799872632	0.000931134813003058	0.0199503258585626
Pdia6	728.693293994826	0.548731326726428	0.211182961508225	2.59836931354453	0.00936676919789442	0.087675482727766
Ept1	211.355904298227	0.549597424747624	0.190325090492663	2.88767720180756	0.00388097931498797	0.0506531572566505
Trove2	249.188800958069	0.549680517066582	0.209665522999379	2.62170198134201	0.00874919010017274	0.0843643467169321
Wdyhv1	113.235924904802	0.549714766082802	0.208089939847436	2.64171716559596	0.00824869070223709	0.0807442258880955
Tnfaip2	7482.91943330902	0.551089001558103	0.143240905598557	3.84728789067118	0.000119432598765519	0.00501166225763233
Hyou1	1270.45249954275	0.551730751663587	0.211223348688583	2.61207274237959	0.00899951032121362	0.0861226805265882
Ubc	298271.748054085	0.552237971483748	0.213268589877543	2.5894013356624	0.00961429697403072	0.0891503596768019
Sub1	5624.35142996375	0.553068410474125	0.202999970214064	2.72447532820283	0.00644037420034878	0.0696663045796482
Vmp1	616.181163763721	0.554477591798853	0.186494707829204	2.97315456429282	0.00294755979609296	0.0419678168150495
Acaa1a	378.859222231822	0.554487321821363	0.122592379505469	4.52301622709451	6.09645642500385e-06	0.000517500728595747
Rars	742.58502964618	0.557277803981512	0.168578347186452	3.30574960119374	0.00094722695759673	0.0201014575734268
Cyb5a	1461.84346824328	0.557647156971484	0.166645722777162	3.34630344948707	0.00081896717453707	0.0183065588616452
St7	608.902463762304	0.560079121652173	0.206659637487055	2.71015244419587	0.00672522902186104	0.0714957425651002
Ttc1	697.778006195321	0.561021886605008	0.178577301911739	3.14161923491425	0.00168016381147549	0.0293303321563697
Psmb6	2032.19993012136	0.564349145490523	0.220684887279117	2.5572623139198	0.0105499628527495	0.0942293870864052
Vapa	2275.26118215329	0.564582493510028	0.118026447538314	4.78352526307083	1.72247231381445e-06	0.000212821023662408
Dynlt1a	291.443412525922	0.566098444901516	0.217124566559596	2.60725192856578	0.00912721795687336	0.0864220425055964
Eif4e	861.773247025738	0.566624799926642	0.167179222235423	3.38932549362334	0.000700647886803066	0.0165229739282886
Psmd5	1219.32255725853	0.568172522701625	0.204203267645015	2.7823870266823	0.00539606482486613	0.0623744707406563
Atp1a1	1691.28379602451	0.56924029004589	0.222301009006548	2.56067344268835	0.0104469502261674	0.0936440502971347
Dusp4	401.451414030514	0.570023353546325	0.203187101318926	2.80541112032307	0.00502524383260188	0.059829455480228
Atp6v1d	1186.9262240876	0.574473833448126	0.188980170151168	3.03986303424638	0.00236685759090728	0.0363930620904491
Sat1	3142.91034639789	0.576184831781132	0.139308354737322	4.13603931270009	3.5335168177557e-05	0.0020253972687342
Gem	1508.31427802431	0.578385074078308	0.228347428182914	2.53291696202071	0.0113117746195282	0.0982710420071511
Tmem64	244.405040299858	0.578426861074312	0.186022208874924	3.10945055739677	0.00187435652062263	0.0314763302452612
Dcaf6	657.307697155635	0.578865665923684	0.188148591593407	3.07664097308061	0.00209347284513082	0.0339007664027432
App	5484.88235474132	0.579058549672624	0.16911563714209	3.42403907443581	0.000616977490207792	0.0150455914278742
Slc4a7	1294.45434589218	0.580256148938666	0.178091187472459	3.25819686630143	0.00112122593928559	0.0221064405050634
Prdx5	450.283466578094	0.580317511923803	0.177959428731204	3.26095400542297	0.00111038050101314	0.0219314940875064
Dedd2	230.72821127051	0.580476400605355	0.222462393406099	2.60932372306951	0.00907213736525914	0.0862887252724732
Bckdha	205.22574475292	0.581456232448101	0.20050697143002	2.89993025330313	0.00373245702369604	0.049538755819916
Tpt1	12005.1349383855	0.581550718260206	0.127146205474541	4.57387395942895	4.78787931346543e-06	0.000440010065832525
Arrb1	1971.22632518959	0.585074485729197	0.15284561593464	3.82787875302479	0.000129252395965789	0.0053011215731587
Zmym3	335.627815482824	0.586052668672618	0.201397488984065	2.90993036521418	0.00361509291364158	0.0485505231880367
Atp1b3	1097.07785230229	0.586404021506195	0.189519661454118	3.09415929200655	0.00197371484931078	0.0324613320030173
9530082P21Rik	156.013357446213	0.590374943619911	0.221261798299413	2.66821904258869	0.00762545257405686	0.0768070947676742
Mtmr10	229.543059269412	0.590748231863917	0.193736215538096	3.04924007224532	0.00229421066489456	0.0358170719032573
Nsa2	1972.32941174232	0.591602707601606	0.147043751747953	4.02331075322173	5.73856983294167e-05	0.00298191105337904
Gpc1	3478.42504525839	0.591930526275148	0.102406663304449	5.78019542063755	7.46139045904503e-09	2.51426248195699e-06
Pitpnc1	1358.20885634984	0.593612547885805	0.169466180962397	3.50283781999857	0.000460329648302184	0.0125111170194112
Sdcbp	1462.58598077065	0.595945297857571	0.229759060269714	2.59378366693349	0.00949261954842608	0.0887041423348723
Acox1	1101.26092035473	0.596250333706018	0.16711367532059	3.56793262168505	0.000359808993928699	0.0107740972421658
Lamc1	1417.75439742721	0.597000686202405	0.202237030333788	2.95198503071899	0.0031573823693269	0.043997608956034
Pex5	553.76587562944	0.597394163066202	0.154660284665568	3.86262164432184	0.000112176675761124	0.0047977101325527
Lims1	2189.71263253962	0.597598408407451	0.156417516469953	3.82053379886164	0.000133163154292186	0.00540428567784345
Wbp5	201.164678235767	0.598139607830832	0.229059222403437	2.6112880396378	0.00902018844950724	0.0861722470434025
Lmbrd1	718.852464339661	0.598985238589558	0.22040818890985	2.71761789592378	0.00657537250361256	0.0705069746220037
Lrp1	11412.5398436772	0.59900416891532	0.227222189242185	2.63620454900586	0.00838391754237122	0.0817799676062877
Laptm5	4663.26059832817	0.60007643695404	0.231420258293118	2.5930160193408	0.00951383390562663	0.0887496179978748
Fam114a1	257.39556624302	0.600222878345873	0.167342820635005	3.58678595274208	0.00033477890848182	0.0104079249452115
Ndufb3	133.548790717452	0.601345637365225	0.217233364473529	2.76820109481158	0.00563666639323618	0.0641593366645213
Il1rn	773.21963073614	0.602056821603496	0.179379273103248	3.35633438126913	0.000789830109353484	0.0179609628139279
Slc25a22	134.732283236705	0.602532269256039	0.208961097277511	2.88346623896143	0.00393324806031875	0.0512007407368702
Pdia3	2718.8054616132	0.602946061369066	0.227729413519066	2.64764244570711	0.0081055203751343	0.0798347090978684
Als2	762.3074963106	0.604620509392409	0.238243427543557	2.53782660712379	0.0111543233526317	0.0972831966127569
Atp7a	878.894182814589	0.605418520999025	0.161223513480742	3.7551502750952	0.00017323750469028	0.00650754181686748
Cdk2ap2	209.775820798385	0.605521466077081	0.182942791355028	3.30989519506114	0.000933309102041161	0.019958456182111
Psmc1	2520.200482409	0.606366201168879	0.204274787887671	2.96838492620202	0.00299369172606936	0.0423817296553506
Ern1	536.458096269271	0.608523032452516	0.179351972051314	3.39289847495187	0.00069157264867628	0.0163623145814473
Hspa13	1143.58926219924	0.609441981740701	0.186523902724778	3.26736666367073	0.00108552987329997	0.0215699066553133
Cipc	171.966453023493	0.611470989011559	0.231179787945257	2.64500194608862	0.00816904472130648	0.0803148863131219
Anxa11	2225.65409262315	0.611913048256761	0.139320025224493	4.39213994736762	1.12240409982032e-05	0.000816879143176314
Ubap1	1296.2776468303	0.612082852651094	0.236176683401165	2.59163116289267	0.00955221212403118	0.0888132097150725
Lpcat3	189.13876534598	0.612442102942747	0.189190980188215	3.23716332741372	0.00120724295713734	0.0231059237235236
Slc36a4	187.897351145073	0.613308963257823	0.185921409484781	3.29875383882579	0.000971150320355044	0.0202992322600528
Ranbp2	33658.2220696741	0.615005908262304	0.144556422142379	4.25443504444625	2.09577485058762e-05	0.00133171521934482
Prdx3	327.462580309747	0.615614660350086	0.197109754602734	3.1232074819982	0.00178891589950148	0.0306513787403028
4933434E20Rik	297.339975603387	0.61638274615934	0.174968931347282	3.52281254399348	0.000426993253695556	0.0118440553860813
Thra	93.6765971215437	0.617647497928488	0.238305969731951	2.59182553682236	0.00954681716765263	0.0888132097150725
Btg3	305.181949911864	0.619494672601291	0.210961912922492	2.93652377350643	0.00331913378331569	0.0455101944148834
Hspa4l	1524.62931598698	0.620201109084174	0.128512690927244	4.82599115005144	1.39308694587042e-06	0.000178058929173323
Anp32a	4336.8272922858	0.62064957577749	0.165389861079007	3.75264584980216	0.00017497796791757	0.00650754181686748
Zdhhc18	1457.67304266697	0.621873875243873	0.162492667482151	3.82708884579165	0.000129667721933378	0.0053011215731587
Gsr	2273.5269993752	0.622698335690509	0.190849705660118	3.26276812184068	0.0011032975192222	0.021830370842973
Secisbp2l	9082.9992129626	0.623960698824989	0.132556554731468	4.70712821473827	2.51230904973177e-06	0.000271231811971041
Fopnl	231.639702950541	0.62399078972842	0.182592152903592	3.41740200663435	0.000632218492716131	0.0153499337096144
Nxt2	338.048123335378	0.625959712071521	0.201621756995809	3.10462383325293	0.00190521156550873	0.0317154979168519
Odc1	1170.08077174141	0.626602832491415	0.221795115044053	2.82514262032759	0.00472595751829294	0.0575604026324398
Slmo2	933.874458349729	0.630985533543024	0.139267600711453	4.53074175414536	5.87769515833386e-06	0.00050666643535405
Mrpl51	273.442401960534	0.631618080170034	0.193222429556914	3.26886522241969	0.00107979722425311	0.0215561980434915
Pkm	14763.3732083646	0.632396383326379	0.105213724390813	6.01058832379475	1.84851265712845e-09	1.08186635511939e-06
Vaultrc5	10068.007004361	0.633934831567045	0.19394427661759	3.26864418287015	0.00108064103390287	0.0215561980434915
Atp13a3	11003.7848959502	0.634641476701056	0.182926223411978	3.46938489661892	0.000521651538077178	0.0135215969776648
Rin2	2156.88899506148	0.634939280353756	0.212439599538425	2.98879908328443	0.00280076237231303	0.040605577027537
Emc1	897.750121385283	0.635654598749211	0.200931752708829	3.16353483299546	0.00155865698496513	0.0277316250764995
Hcfc2	83.0899506504523	0.636243524043457	0.231472138035516	2.74868297084566	0.00598352286624552	0.0666701145016534
Serp1	2161.51477535566	0.63656119890489	0.192953829111428	3.29903377318978	0.000970182381471635	0.0202992322600528
Arrdc3	1152.40688791324	0.638499482508927	0.24157697594238	2.64304774914154	0.00821634473204335	0.0805694474606014
Bola3	255.009628091383	0.642991439400035	0.250067013443089	2.57127651722993	0.0101324388348259	0.0919372431451346
Mrfap1	5973.42177581953	0.648199923582745	0.159027253927923	4.07603041348204	4.58110297278928e-05	0.00250775915881342
Psmd2	5968.67645259417	0.654322285699741	0.256163004715812	2.55431999802489	0.0106395425495412	0.0947353295731959
Rcbtb2	405.083057540597	0.66052573564267	0.134050166839642	4.92745179819751	8.33089666034156e-07	0.000117265279573415
Alox5	245.055157058767	0.662971719803835	0.239851292509754	2.76409483920907	0.00570809460252287	0.064835558713028
Serpinb6a	1850.70726594525	0.664522378607187	0.21639053536168	3.07094012913499	0.00213385933883782	0.034227506100699
Calr	4577.81958270621	0.665039935073719	0.190586036468999	3.48944732465695	0.000484020441057245	0.012771936267561
Tmem263	138.266085176032	0.669025746784261	0.252439395946738	2.65024301882508	0.00804338915059726	0.0794338253593619
Ncf4	1101.23120228891	0.671660560455381	0.170548255194905	3.93824351757689	8.208026930736e-05	0.00378727217716947
Plcd3	75.2323416329468	0.673098408144592	0.264097094902126	2.54867782015566	0.0108132144746492	0.0957348287882957
Cstb	910.245897746997	0.673848512509518	0.264488220899031	2.54774488715987	0.0108421726244537	0.0958386006231515
Agpat5	99.2614588344296	0.675401259585642	0.225128344935444	3.00007206902052	0.00269915733436383	0.0395449664797442
Gnl3l	585.34884421571	0.678727102446814	0.169077319194086	4.01430011832452	5.9622444371905e-05	0.0030274044813497
Ift80	110.882343468475	0.680545167270036	0.236263199581226	2.88045353011513	0.00397103486367744	0.0512867685064961
Plek	3065.35315612647	0.68329867449229	0.139168499943222	4.90986591628898	9.11386877470736e-07	0.000126682775968432
Rnf11	1304.06949279744	0.683712191005204	0.195621325451408	3.49508004522256	0.000473919602392863	0.0127045454962423
Ppa1	372.523234558499	0.683890566659915	0.22416994736436	3.05076828852682	0.00228256652301854	0.0358170719032573
Bace1	330.687950417168	0.685383114691132	0.209701785389399	3.26837043098337	0.00108168691621117	0.0215561980434915
Fbxo32	378.779997391685	0.685490646168199	0.241041508912505	2.84386971049465	0.00445692688253764	0.0551290622178182
Nfe2l2	1291.91341396027	0.695398095778234	0.185129635247156	3.75627648620303	0.000172460157258162	0.00650087101257884
Pgam1	1321.70385390371	0.695910537988616	0.244894051533234	2.84168003931356	0.00448765051769668	0.055385875423737
Ccpg1	1231.03200716239	0.698203807963511	0.231366706672061	3.01773672628338	0.00254670047403827	0.0378094916839861
Ikbkg	1363.02689537012	0.698287925633453	0.182313995494265	3.83013889712827	0.000128070947597378	0.00528952718059445
Pcx	210.990603631381	0.699849012456048	0.259151406538992	2.70054105359737	0.00692267927074078	0.0725543765227498
Creld2	198.5291131096	0.700588107373448	0.252899124351591	2.7702274935498	0.00560171524363816	0.0639313583397809
Htatip2	432.137348497195	0.701685891280527	0.247302062016869	2.83736369020919	0.00454877650678889	0.0559389492098291
Sqle	2065.04450425902	0.7043386407547	0.160659529496752	4.38404521014698	1.16495580109651e-05	0.00083576183923827
Gpr65	453.852883552664	0.708184423974093	0.227580993937312	3.111790715569	0.00185956278154425	0.0314260457914469
Gngt2	543.63546142811	0.714772357152204	0.226224129665558	3.15957611687533	0.00157998823318441	0.0280662446533717
Adgre1	751.373665721986	0.715974344192312	0.264748848040422	2.70435301037834	0.00684375408321628	0.0722552003850785
Gbe1	327.816823923776	0.716645323064559	0.170868438752259	4.19413513869357	2.73914654310969e-05	0.00168283478228618
Ugcg	769.328448553705	0.721454608699489	0.224777909343667	3.2096330587204	0.00132904517502522	0.0248386257920679
Mob4	617.487372127711	0.722030425486918	0.125232553199467	5.76551708833158	8.14078526256709e-09	2.66251565058077e-06
Adgrl2	1245.91161689886	0.722224783061643	0.253581186570505	2.848100810747	0.00439809904111282	0.0546445378068989
Sqstm1	23024.946329146	0.725756417441071	0.22080240840491	3.28690444404107	0.00101295199593822	0.0208980077826215
Rdh11	151.317047019185	0.727219295884033	0.244451754815779	2.97489906109315	0.00293084969608889	0.041837032888971
Edem3	988.384108176041	0.731037740416711	0.189649223765481	3.85468353575077	0.000115879424770576	0.00491824123453743
Abca1	5191.89317779285	0.731560676516952	0.174177041013011	4.20009820044138	2.66799239482736e-05	0.00165743438159107
Fos	873.905953197261	0.732117103199913	0.225117444159312	3.25215625085813	0.00114533040695148	0.0223832585681906
Eepd1	188.678881963924	0.733638715467716	0.240028116583112	3.05646990823963	0.00223959959526645	0.0353754936070496
Mpp7	254.68158035713	0.734433459588358	0.206055051399491	3.56425845714633	0.000364886283596249	0.0107913177489103
Sash1	198.545207022057	0.73865959362065	0.271710154569492	2.7185571874964	0.00655673203619549	0.0704927963003417
Sesn1	847.812846204525	0.738984315861104	0.124967215959866	5.91342545470831	3.35065207823181e-09	1.48609840579005e-06
Crtc1	172.102780247105	0.73913354237446	0.238910094261504	3.09377276275914	0.00197628792860096	0.0324613320030173
Taf13	379.037099789568	0.739699967244311	0.238406008361334	3.10269012231942	0.00191770324614575	0.0318281493987175
Prdx6	743.90895524115	0.741177164163858	0.204489869847882	3.6245177558928	0.000289501131569989	0.00935829239261127
Plekha8	597.147252193292	0.741918065614022	0.171424743922257	4.32795201345316	1.50502248401182e-05	0.00101925977186225
Top1	6801.21466600745	0.743450873708592	0.155845069426044	4.77044847454346	1.83816202274055e-06	0.000219890846249786
Flrt3	3760.60452046789	0.743749013864618	0.129621295559276	5.73786128780437	9.58795911978242e-09	2.88157041654001e-06
Nrd1	5415.11066808286	0.743938038724593	0.187562364916465	3.96635028064357	7.29815837940791e-05	0.00350338257157202
Sfn	302.965163298488	0.745507438649555	0.162671460403384	4.58290247595297	4.58565940981884e-06	0.00042999819888111
Rora	3744.64244000175	0.750184605418011	0.133854055479749	5.60449664919944	2.08861031055735e-08	5.80633666334943e-06
Cadm1	175.290188496262	0.750256330858867	0.249381806135596	3.00846458081602	0.00262571406588631	0.0388255841082969
Irgq	415.193907414097	0.754387087523779	0.237646498815206	3.17440859126812	0.00150142173272661	0.0270596591052187
Lgals8	339.028272033779	0.757882350079807	0.293138512779512	2.58540695623252	0.00972641205308339	0.0895461552244638
Igf2r	542.926112341172	0.759729482609951	0.284224274733543	2.67299295009966	0.00751778303532415	0.0758687928152643
Susd3	113.22089688932	0.760967844726594	0.265238180794076	2.86899813008968	0.00411774233035329	0.0520332754738428
Tuba4a	558.282137394695	0.761921789076213	0.297010896357224	2.56529911333565	0.0103086895410443	0.0928199414545855
Wdfy1	534.949793303228	0.763185667612754	0.200334811995571	3.80955092133276	0.000139219432274324	0.00558888118011007
Smim3	2032.37876283758	0.764044463825746	0.128479218731272	5.94683304717029	2.73379987661041e-09	1.38181157399581e-06
Tex264	239.054915061018	0.766749204905621	0.222440809635921	3.44698082227176	0.000566888821353093	0.0143594617162788
Emilin2	134.055265510301	0.770054042614956	0.2951453399743	2.609067257108	0.00907893961949583	0.0862887252724732
Alas1	948.92733161424	0.771365223115397	0.201740973951212	3.82354267458797	0.00013154781113682	0.00535828446828364
Zfp367	114.512031638452	0.773453525053562	0.266975894852437	2.89709123545054	0.00376640204889643	0.0497461706524524
Lrrc20	179.306443379534	0.775077502299173	0.19492141727185	3.9763588483363	6.99785034707416e-05	0.00340232658887635
Alg2	123.020831277383	0.779300866068465	0.223345390223365	3.48921849378264	0.000484435004103769	0.012771936267561
Serinc2	741.330632368348	0.779674501840281	0.187397472589557	4.16053904605184	3.17497327510578e-05	0.0018581948852198
Insig2	267.125567299682	0.780416529208912	0.257234722085847	3.03386931157942	0.00241438995639112	0.0366776179167612
Ddit4	1339.00028717823	0.784858671538543	0.177965201626192	4.41018055421365	1.03284465522609e-05	0.000772766640307479
Ak6	124.574542100206	0.789009458583234	0.253116128041136	3.11718366067533	0.00182587784049475	0.0310665111770838
Glce	201.959744641099	0.792659596916296	0.307871134595779	2.57464733729267	0.0100342339356046	0.0913098865498548
Arl4d	151.474143525892	0.793126500752293	0.257668911643845	3.07808379246219	0.00208336325848169	0.0338915392973821
Ankrd28	550.269733194849	0.798837366544933	0.308373790651256	2.59048398652124	0.00958410804575047	0.0889610028954468
Pgap1	230.730528139052	0.800116102140086	0.24436707389006	3.27423858461413	0.00105947117068124	0.0213817049328046
Dnajb4	878.715975856253	0.80052963360051	0.278874282505863	2.87057532307118	0.00409725568103334	0.051920407984837
Dnah2	1605.15735383824	0.804262017730009	0.272412014483549	2.95237351867452	0.00315341227589971	0.0439974209636195
Ust	98.0741031914432	0.807080864401422	0.248773790182078	3.24423591331997	0.00117766164288495	0.0227510103559205
Runx1	501.139728594003	0.808533698944417	0.286009148322715	2.82695047933263	0.00469935944975317	0.0572992073259378
Trim23	173.091581119377	0.809226174228857	0.217613783816533	3.71863473000913	0.000200302448878107	0.00726223825838619
Arhgdib	2115.45042024747	0.810387824245149	0.177976628943825	4.55333843018756	5.28012271726733e-06	0.000469719716928102
Tsc22d1	683.696354847089	0.81593002352428	0.156752045198062	5.20522729061253	1.93759301628796e-07	3.47957218576127e-05
Mesdc1	1124.86956910194	0.816754246987169	0.162481306058692	5.02675825791391	4.98840537945711e-07	7.29882471310041e-05
Sec24d	2338.22396675343	0.818070680533922	0.184677126561369	4.4297347254971	9.43490721854556e-06	0.000723559781173976
Thap11	205.246033749286	0.818386671173169	0.217005561761151	3.77127048971183	0.000162418499910358	0.00624272372995241
Golim4	572.738813195565	0.827601697693996	0.187544353840448	4.41283184882267	1.02027237901705e-05	0.000772766640307479
Pim3	286.540970635067	0.830772675484893	0.24215793806678	3.43070593562698	0.000602012823823078	0.0148852235505246
Rilpl2	579.333517564662	0.831351320188543	0.257360966274645	3.23029297030755	0.00123663428736772	0.0233866892440971
Eaf1	1411.35655880944	0.832981655342523	0.208848837817289	3.98844285679606	6.65084187038549e-05	0.00329852479589297
Serpinb9b	3473.41017766209	0.835038403878287	0.207741579879502	4.01960168187149	5.82966176962827e-05	0.00300634087497222
Cks2	99.6302232642475	0.84366469636803	0.327595332431589	2.5753257535933	0.0100145718535347	0.0913098865498548
Slc15a3	2441.27751934246	0.844547731719436	0.159100032498238	5.30828132752762	1.10663745417251e-07	2.12169111903418e-05
Tmem189	684.658629149216	0.847699242352955	0.280736606854815	3.01955363730441	0.00253147464151658	0.0376426074219372
Trp53inp1	956.180020817245	0.849535418331304	0.17836964121509	4.76278032822231	1.90943668539919e-06	0.000221176416058739
Acaa1b	132.375343798966	0.853345862954272	0.215116182941586	3.96690686532866	7.28114283609077e-05	0.00350338257157202
Sod2	1674.58570611353	0.854127499963628	0.277019076370182	3.08328044102729	0.0020473212111283	0.0334907875446134
Hs2st1	374.898779360437	0.856535143209595	0.161904448590736	5.29037435762344	1.22066252470377e-07	2.26229454578433e-05
Abr	1523.82090604971	0.856693142937492	0.298494723164969	2.87004451487079	0.00410414016354961	0.051920407984837
Tmem101	66.0899322146335	0.857201794089531	0.266628923606833	3.21496176218881	0.00130461899321633	0.0244567078075687
Eif4g3	2014.5480823561	0.869047102014154	0.260805239314469	3.33216887934636	0.000861719471319916	0.0189989381778621
Btd	108.916745749541	0.876912375938351	0.275998115857353	3.17724044316149	0.00148683711843895	0.0269277341319889
Sgtb	119.615458662037	0.87708036168103	0.287550641896962	3.05017702584477	0.0022870651734215	0.0358170719032573
Ccrl2	262.226046759294	0.878447489108795	0.202975133426555	4.3278576753672	1.50566708979216e-05	0.00101925977186225
Igfbp4	320.478361800033	0.881111998269986	0.20143410752201	4.37419466399806	1.21881583887487e-05	0.000857799501790416
Sesn3	173.359193390868	0.88835704363342	0.344972137887174	2.57515592150217	0.0100194907598795	0.0913098865498548
Ier3	3733.32570684323	0.892201995606545	0.182942606322824	4.87695028260475	1.0773857647647e-06	0.000144343731375704
Wnt9a	321.019392130096	0.895042079212298	0.236923808152391	3.77776335013406	0.00015824313656883	0.00610994332862981
Hspa5	11365.1489535136	0.896299781429207	0.255251066197368	3.51144382972395	0.000445679635938894	0.0122067919991145
Tmem26	334.714201965728	0.896844318379837	0.181665095106967	4.93680042306289	7.94146651215787e-07	0.000113216804634866
Arl6ip5	1390.25586492178	0.896902161444509	0.226827851678996	3.95410949231136	7.68202267218151e-05	0.00361966492011265
Itgb3	208.272819812524	0.903308402336981	0.328525158815258	2.74958668491184	0.00596704775666861	0.0666435371140802
Denr	1609.69120400662	0.908389794950004	0.162323242045011	5.59617823982418	2.19128424098471e-08	5.9431904292073e-06
Fam63a	248.573091779615	0.908799261694065	0.239651043540744	3.79217736032749	0.000149332197312243	0.00584709166940897
Fam129b	4310.42612929782	0.914854172682238	0.229178401517482	3.9918865243174	6.5549739514443e-05	0.00326866862511483
Tnfaip8l2	92.9422215806647	0.916013626726388	0.314145717118775	2.91588768144833	0.00354678158703429	0.0480392341629979
Arhgap6	131.47944563608	0.916317384840396	0.308310427979471	2.97206095442679	0.00295807949829731	0.0420637391573735
Errfi1	3220.67759448611	0.917426970733259	0.271427028221357	3.3800133197681	0.000724823170342259	0.0168973451870145
Galc	245.840220425894	0.920173526063376	0.319634438618849	2.8788309859209	0.00399152186015588	0.0514318923348011
Sema4b	277.687479341518	0.922344337405684	0.255775125426965	3.60607520323181	0.00031086308153055	0.00993332605350493
Ninj1	844.070080653652	0.926268466885312	0.138001002956052	6.71204155798995	1.9192001291268e-11	1.64165426429923e-08
Tfrc	161.36882196451	0.927325198566473	0.274900051390578	3.37331766173055	0.00074268217244985	0.0171697001198385
Gprc5c	462.910120960416	0.940516712158481	0.335919892561926	2.7998244015427	0.00511304122652744	0.0604046129010099
Cd84	125.318623525867	0.940940151817959	0.358403558005568	2.62536498536474	0.00865561289417643	0.0836960133767321
Ssh2	435.263399799895	0.941692101598043	0.217194589889988	4.33570699010054	1.45292378402757e-05	0.00099731558508559
Gm13889	219.070858096442	0.951614529353631	0.21882729430435	4.34870125492712	1.36946111149079e-05	0.000951775472486097
Ecm1	51.4929525696018	0.955559545843262	0.332160156990116	2.87680363142319	0.00401725502658439	0.0516001615010989
Rab20	41.9054777125525	0.957161868617276	0.374701078265407	2.55446787889759	0.0106350241787182	0.0947353295731959
Abcc5	407.097126567267	0.959024506413067	0.290455019106643	3.30180042804133	0.000960663955290398	0.0201939190601687
Slc2a1	1965.35050980568	0.959274122626791	0.239701128571576	4.00195914113248	6.28201487297447e-05	0.00314666690934577
Klf10	212.344510497188	0.962981190506405	0.292448138055236	3.2928272236923	0.000991854052755948	0.0206536530225228
Atp6v1a	3601.1014604509	0.967724624392012	0.281479994743635	3.43798721921035	0.000586055359085552	0.0146119632130747
Slc27a1	49.4954256396954	0.96865910129353	0.377323194741174	2.56718673750757	0.0102527382020818	0.0924658952207219
Satb1	1997.56477549336	0.969609001071259	0.258562561725282	3.74999765859936	0.000176836221544369	0.00655472927857793
Cdk14	208.702861303063	0.971452711271877	0.318608644511351	3.04904693581617	0.00229568612139265	0.0358170719032573
Fgd3	1794.15689207481	0.975230556174665	0.268808969519887	3.62796880593865	0.000285659764407575	0.00932154447170718
Slc7a8	1789.42209751288	0.988567954547103	0.169711451189252	5.82499264262793	5.71151158719922e-09	2.19006927067777e-06
Cat	1859.71835367592	0.991227360248099	0.280628587922005	3.53216815003749	0.000412167180618769	0.0117122489076641
1700071M16Rik	319.659756015609	0.994201873557699	0.278309448255623	3.57228933400974	0.000353874126221511	0.0107222896010442
Utp14b	620.386620925312	0.995684833118614	0.30311740298386	3.28481579519085	0.00102049065797848	0.0208984458871468
Ipo13	393.702738817512	0.996527876390939	0.212341703897492	4.69303889956545	2.69176282267612e-06	0.000285070500839604
P3h1	570.316018070885	0.997155367718107	0.21216158586896	4.69998074172575	2.6018602626188e-06	0.000278198905003087
Adgrg1	126.961783521535	1.0002231009189	0.315234090919494	3.17295346452341	0.001508967087408	0.027140314255265
Fermt3	815.167497523159	1.00408150290331	0.263432729504524	3.81152905636224	0.00013810981725699	0.00556442452136858
Slc22a4	385.663135676096	1.00807993208545	0.270508698955271	3.72660818664517	0.000194073791314111	0.00711348969992236
Taldo1	4833.54286952939	1.009814830302	0.275450575994271	3.66604726331376	0.000246328418531042	0.00840236814130427
Acsl3	480.400019648201	1.01272696548078	0.338122545172163	2.99514770588612	0.00274311972146471	0.0400308284812173
Krt16	81.0063815132656	1.01400432955251	0.309169376071684	3.27976962801582	0.00103891882947633	0.0211589329373202
Pag1	152.036766706908	1.01413798125391	0.259601649026066	3.90651594494335	9.36364671503704e-05	0.00414600572618915
Hand1	1783.92548344106	1.01608484141566	0.26953149440192	3.76981860197937	0.000163366241494258	0.00624272372995241
Hfe	101.128850448979	1.01641213152329	0.317601704630912	3.20027291007292	0.00137297516052598	0.0254458063084149
Gabarapl1	2163.70192714213	1.02190399357912	0.278608265726154	3.66788828362886	0.000244561990766267	0.00839360906580522
Zeb2	3419.26274777438	1.02345179699933	0.265975546752771	3.84791688369251	0.000119126452723147	0.00501166225763233
Mitf	588.736332028801	1.02995781318814	0.283107965501232	3.63803897698405	0.000274721856735158	0.00906500607387226
Srxn1	2224.93460451148	1.0339486679423	0.228704399800182	4.52089539530351	6.15786128818442e-06	0.000518753163065233
Coq7	125.824312204903	1.03454629959499	0.308878098074611	3.34936761798207	0.000809962509490264	0.0182178645074313
Gas2l3	378.200332797524	1.03804411837861	0.308661625766119	3.36304882669528	0.000770867281131032	0.0176379509592121
Lpar6	288.564987041079	1.05398276957342	0.270303290166622	3.8992598607428	9.64871782592953e-05	0.00424085937645598
Mid1	201.893697009456	1.05807016108855	0.380264496770035	2.78245844688576	0.00539487732363154	0.0623744707406563
Entpd1	429.497867103501	1.06000929072382	0.259960163005691	4.07758357460569	4.55061749787822e-05	0.00250509240477257
Tm4sf19	109.752001184221	1.06186271759443	0.224283486152076	4.73446679384338	2.19631724148794e-06	0.000246697451771171
Whrn	1105.15094642544	1.06215498526774	0.209367769472503	5.07315422972609	3.9127511754356e-07	5.80130574277919e-05
Acpp	1271.88985037839	1.06881169832305	0.179012936078725	5.97058358873583	2.36406423208882e-09	1.25182829813465e-06
Arhgef10l	272.115878115691	1.07204897881873	0.270909618860456	3.95722006227817	7.58270693092568e-05	0.00358807238603802
Def6	324.774982127599	1.07921012511676	0.25991707762264	4.15213242233976	3.29391558689006e-05	0.00191771420556112
Il1a	211.689000447089	1.08682610964607	0.348706934181008	3.11673214127115	0.00182867642510275	0.0310665111770838
Atp8a1	1302.56248225559	1.08881731724309	0.237620086672148	4.58217708987443	4.60159943047232e-06	0.00042999819888111
Pgd	3014.75575790739	1.08933225119818	0.286343003372156	3.80429149086767	0.000142210641374555	0.00568842565498219
Gyk	227.887299934413	1.08964652140604	0.345144639902072	3.15707212406717	0.00159361924158898	0.028218226061257
Fuca2	197.883592301498	1.09134238653965	0.411037248148063	2.65509364773318	0.00792863941215959	0.0786498396638846
Gpnmb	6538.93524367041	1.09231432096266	0.253414540811818	4.31038533725573	1.62970314953036e-05	0.00108516760615434
Abi3	68.091170107812	1.09476939923576	0.380819856638611	2.87476973732142	0.00404322245202053	0.0518577089578642
Lilr4b	220.565105231065	1.10482232235479	0.227248401112522	4.86173859506163	1.16359217794479e-06	0.00015222523551466
Tgm2	721.726562488058	1.11572908047004	0.284851377877073	3.91688145862341	8.97018291335208e-05	0.00402211427405141
Slc6a8	266.044112169507	1.11687303755016	0.277974480383887	4.01789774373441	5.87196669174078e-05	0.0030090446825879
Sqrdl	145.889412331616	1.12141748796986	0.425765249439078	2.63388684127524	0.00844136156757657	0.0821960951238629
Slc16a3	680.091367263635	1.12589891299373	0.316572366400284	3.55652935155467	0.000375786512211129	0.011084206938429
2610301B20Rik	25.3234405019187	1.12993315785677	0.447782611187185	2.52339668764947	0.011622720690148	0.0995084095357014
Tma16	823.287326443903	1.13163306614608	0.327738941641633	3.45284896716199	0.000554699482204256	0.0141473812892462
Ahr	1517.1321262823	1.13744076870559	0.255029734651004	4.4600319655358	8.19474297294546e-06	0.000655579437835637
Blvrb	1420.204267066	1.14901596377561	0.455353192182893	2.52335106792027	0.0116242287757982	0.0995084095357014
Cxcl1	3917.53765632906	1.15025356951841	0.166537811066366	6.90686134369829	4.95493795953859e-12	5.0089918281881e-09
Hephl1	489.788464011219	1.15099540485016	0.31740330647463	3.62628675055141	0.000287526056996004	0.00932154447170718
Gss	198.54249109314	1.15371698730864	0.285285078255757	4.04408458501406	5.25279542067106e-05	0.00275523986216331
Frk	122.584242451077	1.15378107651292	0.406676715616803	2.83709647542272	0.00455258534486469	0.0559389492098291
Clec4a1	137.092564310373	1.15861128657171	0.425357193474828	2.72385492556687	0.00645248429787826	0.0697199266323424
Cxx1c	36.079205522511	1.16024814625307	0.382136814982302	3.0362113797039	0.00239571347213355	0.0365372098580231
Sh3bgrl2	707.001184897986	1.16634373101139	0.245055476230101	4.7595089444817	1.9406452574136e-06	0.000222473971777724
Tmem51	155.696490937357	1.17935782343678	0.346329577291823	3.40530494871085	0.000660902071379699	0.0158198992577674
Fli1	166.704319492472	1.18352057968891	0.297050237735461	3.98424383939697	6.76953352028318e-05	0.00333085012148447
Chsy3	50.9422653729426	1.20255577815976	0.452131669532304	2.65974683747262	0.00781994056675663	0.0780422841010338
Epas1	212.046591401738	1.20268478643967	0.387481542403752	3.10385051886285	0.0019101981455885	0.0317509766501406
Acss2	36.7808682886633	1.20924102080395	0.434969753320818	2.78005772027109	0.00543492372146446	0.0626949897684443
Lmo4	38.7088504418209	1.21564438510808	0.441359121357179	2.75432029448032	0.00588141789339396	0.0660619868429705
Cep19	78.2293441769459	1.21630577672581	0.387285826034861	3.14058944314767	0.00168608213190382	0.0293875130200164
Npnt	135.995269614094	1.21631076388623	0.326430463925089	3.72609452335108	0.000194469502587806	0.00711348969992236
Cd72	85.710229394253	1.22454251730084	0.317526716591651	3.85650231402618	0.00011502100972928	0.00490051198540074
Sord	274.078717124866	1.23560976919356	0.325509995589858	3.79591959059354	0.000147097174160375	0.00577993136630165
Zfp827	470.398404480664	1.23674571621786	0.296594932754656	4.1698140448033	3.04848275591689e-05	0.00179360466908972
Wwtr1	978.863509066126	1.23692055385786	0.158653343388496	7.79637243968442	6.37121632234883e-15	7.87199172272433e-12
Rtn4r	67.6341305952206	1.25210564929384	0.367722133777634	3.40503204534052	0.000661562900632728	0.0158198992577674
Itga9	74.5201177689111	1.26887042526475	0.427241943789331	2.9699107115064	0.00297886317378581	0.042251222566962
Prkcb	689.837056518528	1.27575036095299	0.213637007776033	5.97157942920838	2.34967614583762e-09	1.25182829813465e-06
Tiparp	2082.559641231	1.28087216031974	0.240535301900136	5.32509012274432	1.00902998734561e-07	1.96849358934792e-05
Cd244	52.327492080071	1.29287168125243	0.510994667018537	2.53010797313376	0.0114027430573859	0.0987527280359276
Grb10	115.249556146529	1.29434610697224	0.353282059835671	3.66377536287662	0.000248524766159135	0.0084513620785614
Gpr35	55.9769055394037	1.29945684117043	0.383812465812538	3.3856556441424	0.000710084284196178	0.0166937362373393
Nlrp3	163.101749958926	1.31078235652701	0.330877181428374	3.96153748308798	7.44686885371408e-05	0.00353885391680772
Itgam	68.3870331269408	1.3112220589924	0.470772837934713	2.78525427410968	0.00534857620898587	0.0620836820917776
Pla2g7	8107.07639030953	1.31420833735949	0.145862664848627	9.00990214818404	2.06240427589525e-19	4.58678710959105e-16
Esd	8992.38151459984	1.34475958248119	0.376988577566445	3.56710962215872	0.000360940513096126	0.0107740972421658
Ptprf	224.153354552924	1.35617126817498	0.340635921301891	3.98129258650049	6.85415160219027e-05	0.00335762845005973
Tnfsf4	59.3825595500505	1.35753762150896	0.428482634058785	3.16824420315412	0.00153362640643285	0.0273738774310326
Gclm	889.128239113679	1.36360023651397	0.450986519198154	3.02359422835616	0.00249791225730748	0.0374350192739342
Them6	31.6105974155892	1.3710080872448	0.409866926059745	3.34500785517138	0.000822802400246412	0.0183357969754311
Blnk	99.0227101630571	1.3732632608399	0.371721447422484	3.69433421278784	0.000220463677406261	0.00778271775478609
Metap1d	20.7945208649402	1.37349782139298	0.492382892992109	2.78949135102261	0.00527909064516729	0.0615986232678491
Sgk1	2160.56794946985	1.37673420082583	0.125619362587256	10.9595700254372	5.97827248145577e-28	2.21594633312627e-24
4930539E08Rik	86.4468399526551	1.38581833214945	0.321119345097681	4.31558656713097	1.59179655279823e-05	0.00106631190765761
Ttll7	101.708558163298	1.38630300952189	0.548242237180064	2.52863226418394	0.0114507932592147	0.0990843277890364
Lpar1	140.723376355736	1.39687974623773	0.435675598763466	3.20623819695745	0.00134482616317858	0.025049358349323
Stap1	952.118623820203	1.4085724565066	0.237379300255715	5.93384703295204	2.95917549982218e-09	1.43069702426185e-06
Hrsp12	43.3418845742503	1.41068660690343	0.337395789842569	4.18110317132785	2.90098188292737e-05	0.00174149941575699
Adk	56.258108801507	1.41871421393667	0.453908664100145	3.12554997545422	0.00177472911800028	0.0305022995242089
Hist1h1b	30.3847696246095	1.4187879257261	0.507678023378922	2.7946609078785	0.00519541784911258	0.0610134356419227
Ednrb	45.5131990324226	1.44771103552237	0.504219297824207	2.87119323232865	0.00408925471643901	0.051920407984837
Nr1d1	89.2545718714182	1.48219802306682	0.447250375347181	3.31402298302434	0.00091963947781517	0.0197969130460683
Gas7	124.061547409518	1.49880254945276	0.49194955590915	3.04665901503436	0.00231400047380799	0.0359381079172414
Rgs9	124.833523066249	1.50073401628758	0.288325900462566	5.20499203810663	1.94004924026258e-07	3.47957218576127e-05
Slc7a11	4080.39062618051	1.50538698628856	0.249929067223564	6.02325693050331	1.70941754565363e-09	1.05604017264824e-06
Pla2g4a	432.719577804449	1.5091337155952	0.2554656170596	5.90738484875295	3.4758111967735e-09	1.48609840579005e-06
Ly9	75.2637539858989	1.51035624061972	0.457382901631337	3.30217031557754	0.000959397965816525	0.0201939190601687
Gm6194	62.214166738894	1.51181134179287	0.339680813423947	4.45068217587554	8.55979445775049e-06	0.000679892245501325
Cxcl2	2497.93851834448	1.54346116583388	0.41208090840948	3.74552941991712	0.000180013748813107	0.00665034181661712
Scd1	450.961582109931	1.55167818666084	0.556476671199754	2.78839755009936	0.00529694982060138	0.0617422243239909
Dpy19l3	97.76578100606	1.56097809371699	0.287113385612663	5.43680013520115	5.42459278391476e-08	1.18897866097857e-05
Rnf144b	36.4255182826396	1.56316907233954	0.445689537015848	3.50730484454688	0.000452670250803743	0.0123677965330163
Acss1	162.083367311562	1.5775047846207	0.493271019402865	3.19804878569669	0.00138360871017187	0.0255153049039987
Cd300a	349.683285696734	1.59259174235328	0.335776898187682	4.74300570095533	2.10570341580135e-06	0.000238932877384806
Ccr1	58.2715278145454	1.59436404743167	0.513028630458136	3.10774867673155	0.00188518308843021	0.0314763302452612
Cystm1	154.230213803715	1.63468309695939	0.343063850211318	4.76495292626277	1.88897744658842e-06	0.000221109781116455
Synj2	65.4363521099128	1.63510311667071	0.29952423289917	5.4590010993239	4.78820796378712e-08	1.10926817827735e-05
5031414D18Rik	40.5277973228704	1.66102628527905	0.499837028974008	3.32313572023377	0.000890115957534426	0.0194080185250643
Gm4961	17.0735734651224	1.66602467074465	0.601848257160882	2.76818060187437	0.00563702085622638	0.0641593366645213
Olfr726	25.1579566008532	1.67364526040128	0.618060905311573	2.70789698234929	0.00677110366756932	0.0717743839738763
Nid1	28.0002767913925	1.67678148311329	0.459719317508883	3.64740270693735	0.000264904568924338	0.00881957726478636
Thbs1	336.071214606053	1.68749967470654	0.257797509826227	6.54583388274011	5.91643166270306e-11	4.38604800595054e-08
Dfna5	73.3822568437465	1.6900752646993	0.497664820986661	3.3960111171784	0.000683755823778305	0.0162465058983221
Sema4f	295.502863581976	1.69779880992136	0.249601941536208	6.80202565521739	1.03158221515758e-11	9.55932852712692e-09
Vcan	96.7325395603629	1.70068163587025	0.39207399600709	4.33765476208601	1.44011126727522e-05	0.000994660701372698
Akr1b8	69.3627930609996	1.72342218617038	0.386198441930935	4.46253013749491	8.09975321653517e-06	0.000655579437835637
Ppbp	57.8403036756564	1.77446382698191	0.568340100731329	3.12218656522487	0.00179513140450182	0.0307105557200926
Mfap3l	36.3242199150145	1.79020587744964	0.542076473721977	3.30249690630886	0.000958281450117389	0.0201939190601687
Fbxo36	29.4974516307941	1.80776243014071	0.506555192555058	3.56873733940497	0.000358705817970275	0.0107740972421658
Procr	571.734454116672	1.86227414851863	0.586432737946307	3.17559717938042	0.0014952842852063	0.0270366849617789
Il10	112.826625749554	1.87312824432473	0.397422416279351	4.71319222972087	2.43865941932017e-06	0.000268493987552874
Itgb8	2140.81744933748	1.91053038182363	0.119657704881088	15.9666306797565	2.18261893523376e-57	2.42707225597994e-53
Slc7a2	2659.42293571377	1.92926363356412	0.231035228911142	8.35051711661743	6.79647424261475e-17	1.07966847968394e-13
Tfec	39.8223146104817	1.97973212664935	0.438304404333222	4.51679724656442	6.27819659908941e-06	0.000524913881066724
Slc11a1	195.649907089907	1.99756174296418	0.753263060116182	2.65187800747335	0.00800454569781921	0.0791220541158187
Nudt12	26.2925251569177	2.01220902390982	0.549961681750485	3.65881676975224	0.000253382413569345	0.00853821951179128
Clec4d	254.248511556916	2.02627504605073	0.415721100415693	4.87412124143949	1.09293855655537e-06	0.000144684247010663
Mcoln2	55.4022118014258	2.03545050655257	0.565853316988929	3.59713453193806	0.000321742096081556	0.010164125308031
Emb	912.223701190384	2.06570800244585	0.324952220719845	6.356959179629	2.05786649111812e-10	1.43021721132709e-07
Mmp19	151.406846819163	2.10946534058219	0.383489571920548	5.50071108848623	3.78262590204777e-08	9.14408696321112e-06
AV051173	48.4044671920518	2.11547719081816	0.47706482231796	4.43436005308354	9.23461828511041e-06	0.000713117745350193
Cxcl3	2482.14308886966	2.14769916554288	0.626936270267231	3.42570571746858	0.000613204374351371	0.015022150300123
F5	42.4913559176138	2.17380712682047	0.632479490166246	3.43696066136325	0.000588281038370894	0.0146346423863184
Crygn	27.5740015241406	2.1773146321303	0.466788420286735	4.66445725194477	3.09432646117167e-06	0.000315678075671826
Avil	190.083420054468	2.18297390309523	0.726307643865334	3.00557748707927	0.00265077046726234	0.0390418113853738
Abcb4	33.6922571155281	2.30129375085668	0.645513453681514	3.56505931477007	0.000363773910501172	0.0107913177489103
Clec4e	712.850896865535	2.30477563613256	0.796271562326658	2.89445930908061	0.00379812133474808	0.050002598923535
Hopx	151.72683361384	2.31307647951609	0.448949424039163	5.15219834498399	2.57450529069115e-07	4.3376513382554e-05
Lekr1	20.9873568533116	2.33151881168312	0.647930992056051	3.59840606525799	0.000320173450310432	0.0101433868018576
Areg	50.8665012546411	2.34606281766821	0.459523590257636	5.1054241118565	3.30053425655913e-07	5.16928745534331e-05
Sel1l3	61.0340398745959	2.38767100575583	0.509242328668899	4.68867348870415	2.74981732574469e-06	0.000285775408058701
Rnasel	27.426065511315	2.3990423816717	0.859160543576081	2.79230977214826	0.00523332287914499	0.0612574214906234
Nqo1	210.299157250667	2.46265900735939	0.30972727160261	7.95105640719641	1.84927715156802e-15	2.57049524067955e-12
Ptgs2	2878.33477505545	2.5733293100685	0.245122645535319	10.4981296381191	8.81085636372952e-26	2.44941806911681e-22
Pdgfc	49.1988376283799	2.5976912583969	0.594924556576796	4.3664213044828	1.26298762153101e-05	0.000883297003234269
Tmtc1	54.6943478470015	2.60946037073992	0.483036035197845	5.40220642062682	6.58261367753892e-08	1.40766661719679e-05
Peg10	63.3362057923028	2.69512140258795	0.74304126759784	3.62714901596373	0.000286567924448796	0.00932154447170718
Xdh	63.2206253616052	2.70290847963506	0.502301051192031	5.38105280333513	7.40514672671239e-08	1.52491169631559e-05
Hpgd	16.554556533266	2.72868791155978	0.898180682449282	3.03801669850973	0.00238140758128626	0.0364367623618618
Syt7	288.985839278059	3.36355260080477	0.281167730140285	11.9627974345654	5.56548549238771e-33	3.09440993376757e-29
Igfbp2	26.2503742465217	3.43159925535528	0.581507193242257	5.90121548836227	3.60833246010173e-09	1.48609840579005e-06
Uty	229.659433377459	7.09131165224007	2.64211517961707	2.68395250401909	0.00727574416585448	0.0746367851700201
Ddx3y	700.100600627655	7.71186993999144	2.95511210662683	2.60967085570039	0.00906293760381844	0.0862841319815591
