# Supplementary material for: Epidermal maintenance of Langerhans cells relies on autophagy-regulated lipid metabolism
Source: J Cell Biol. 2024 Nov 13;224(2):e202403178. doi: 10.1083/jcb.202403178 (PMC11561468; doi:10.1083/jcb.202403178)
Supplement: Table S2 — shows analysis of the ferroptosis and apoptosis KEGG pathways for dysregulated genes in Langerhans cells of Atg5WT versus Atg5ΔCd207 mice. [file JCB_202403178_TableS2.xlsx]

## Sheet: apoptosis
https://www.genome.jp/pathway/hsa04210	0.189781	<=> 26/137 genes with p<0.05		0.0948905	<=> 13/137 genes with p<0.05 and FDR<0.1
Genes in pathway (italics: FDR>0.1)	genes with p<0.05	baseMean	log2FoldChange	lfcSE	stat	p	FDR
ACTB
ACTG1
AIFM1
AKT1
AKT2
AKT3
APAF1	Apaf1	3967.41815167333	0.316093980709645	0.0803774131836253	3.93262196666515	0.0000840243226739688	0.00382930519727268
ATF4
ATM
BAD
BAK1	Bak1	753.653030341207	-0.306908173789676	0.155757172260808	-1.9704272319208	0.0487894271457412	0.234054542649112
BAX
BBC3
BCL2
BCL2A1
BCL2L1	Bcl2l1	1434.03385185298	-0.846011853670069	0.234887795710745	-3.60177016055742	0.000316057740029919	0.0100416059118077
BCL2L11 (Bim)	Bcl2l11	1593.27198141821	0.386934924530282	0.169502422699883	2.28276928652153	0.0224439620286047	0.145804558443916
BID
BIRC2
BIRC3
BIRC5 (IAP/XIAP-related)	Birc5	20.7756125997574	1.58238004080547	0.647813301225646	2.44264827198153	0.0145799391282185	0.113774682881256
CAPN1
CAPN2
CASP10
CASP12
CASP2
CASP3
CASP6
CASP7	Casp7	136.509460268506	-1.23633014026956	0.271084055567175	-4.56068925810799	5.09859850078706E-06	0.000460946466087415
CASP8
CASP9
CFLAR
CHUK
CSF2RB (IL3R)	Csf2rb	51584.2004096577	0.336110477181865	0.108380339383464	3.10121262854383	0.0019272984252942	0.0319397294922079
CTSB
CTSC	Ctsc	1106.86569734841	-0.580131249116454	0.149878857990036	-3.87066766384769	0.000108537676856939	0.00469626057061931
CTSD
CTSF
CTSH	Ctsh	1461.61771308929	-0.540180508670733	0.154496351139211	-3.49639654715208	0.000471587314335762	0.0126974598920428
CTSK
CTSL
CTSO
CTSS
CTSV
CTSW
CTSZ
CYCS
DAB2IP
DAXX
DDIT3
DFFA
DFFB
DIABLO
EIF2AK3
EIF2S1
ENDOG
ERN1 (IRE1alpha)	Ern1	536.458096269271	0.608523032452516	0.179351972051314	3.39289847495187	0.00069157264867628	0.0163623145814473
FADD
FAS
FASLG
FOS	Fos	873.905953197261	0.732117103199913	0.225117444159312	3.25215625085813	0.00114533040695148	0.0223832585681906
GADD45A
GADD45B
GADD45G	Gadd45g	402.92603104958	0.433344440183135	0.207100248737512	2.09243804787688	0.0363993482239758	0.197540630673797
genes
GZMB
HRAS
HRK
HTRA2	Htra2	256.791031971511	-0.678960395379265	0.230583424280717	-2.9445325373982	0.0032344293557207	0.0446238888779333
IKBKB
IKBKG	Ikbkg	1363.02689537012	0.698287925633453	0.182313995494265	3.83013889712827	0.000128070947597378	0.00528952718059445
IL3
IL3RA
ITPR1
ITPR2
ITPR3
JUN
KRAS	Kras	1456.50970363713	0.25687269453924	0.0930178163268076	2.76154294610343	0.00575289500339731	0.0651447988164746
LMNA
LMNB1
LMNB2
MAP2K1
MAP2K2 (MEK2)	Map2k2	1801.31557956592	0.22891928268153	0.0949344776133296	2.41133978336009	0.0158940333433823	0.119824847985363
MAP3K14
MAP3K5
MAPK1 (ERK2)	Mapk1	2537.94582630728	0.312338941757773	0.0894249052937382	3.49275116067295	0.000478071779320947	0.0127485807818919
MAPK10	Mapk10	7.85099094605177	1.88205559568669	0.792105791106304	2.37601544745443	0.0175007301366277	NA
MAPK3
MAPK8
MAPK9
MCL1
NFKB1	Nfkb1	21172.4988184562	-0.401518170311485	0.172306046700454	-2.33026163620077	0.0197923270820356	0.135550102038925
NFKBIA	Nfkbia	9255.91835054725	-0.265668097595959	0.133892963487207	-1.98418266857871	0.0472354799170597	0.229881793645285
NGF
NRAS
NTRK1
PARP1
PARP2
PARP3	Parp3	1327.87191546372	-0.30383904808312	0.137266210382332	-2.21350212289556	0.0268630470404066	0.163501413841993
PARP4
PDPK1
PIDD1
PIK3CA
PIK3CB
PIK3CD	Pik3cd	172.166939921816	0.513715621808792	0.240246320749821	2.13828715547218	0.0324934443971402	0.183414772434619
PIK3R1
PIK3R2
PIK3R3
PMAIP1 (Noxa)	Pmaip1	3522.57039607843	0.53203288077495	0.229905184803062	2.31414041936763	0.0206600208980078	0.138003180351218
PRF1
PTPN13
RAF1	Raf1	837.690878801616	0.284428300485756	0.129513712069702	2.19612499665426	0.0280829978867221	0.167605666492612
RELA
RIPK1
SEPTIN4
SPTA1
SPTAN1
TNF
TNFRSF10A
TNFRSF10B
TNFRSF1A	Tnfrsf1a	613.17232495532	0.662382176748632	0.264461336764383	2.50464655761296	0.0122573811753929	0.102791914532707
TNFSF10
TP53
TP53AIP1
TRADD
TRAF1
TRAF2
TUBA1A
TUBA1B
TUBA1C
TUBA3C
TUBA3D
TUBA3E
TUBA4A	Tuba4a	558.282137394695	0.761921789076213	0.297010896357224	2.56529911333565	0.0103086895410443	0.0928199414545855
TUBA8
TUBAL3
XIAP
137	26						13
	(16 visible on KEGG pathway map)

## Sheet: ferroptosis
https://www.genome.jp/pathway/hsa04216	0.390244	<=> 16/41 genes with p<0.05		0.243902	<=> 10/41 genes with p<0.05 and FDR<0.1
Genes in pathway (italics: FDR>0.1)	genes with p<0.05	baseMean	log2FoldChange	lfcSE	stat	p	FDR
ACSL1
ACSL3	Acsl3	480.400019648201	1.01272696548078	0.338122545172163	2.99514770588612	0.00274311972146471	0.0400308284812173
ACSL4	Acsl4	2791.99445343052	0.367732593896325	0.121121027005226	3.03607559305504	0.00239679266122118	0.0365372098580231
ACSL5
ACSL6
ALOX15
ATG5	Atg5	571.084089225324	0.433204501918915	0.171410880645814	2.52728706769814	0.0114947503691776	0.0993175012472841
ATG7
CP (ceruloplasmin)
CYBB
FTH1	Fth1	36706.3133164478	1.40400183864457	0.611413193693371	2.29632244303299	0.0216574517962314	0.142373636481794
FTL	Ftl1	62767.6287757189	0.366424633014218	0.0976059160744037	3.75412318998059	0.000173949304060843	0.00650754181686748
FTMT
GCLC	Gclc	524.787109399089	0.490107803613869	0.217794381850878	2.25032344475002	0.0244284207322337	0.153570632800047
GCLM	Gclm	889.128239113679	1.36360023651397	0.450986519198154	3.02359422835616	0.00249791225730748	0.0374350192739342
GPX4
GSS	Gss	198.54249109314	1.15371698730864	0.285285078255757	4.04408458501406	0.0000525279542067106	0.00275523986216331
HMOX1	Hmox1	3031.83370684409	1.8712486673362	0.826503544120706	2.26405401482818	0.0235707928074841	0.150720231050148
LPCAT3	Lpcat3	189.13876534598	0.612442102942747	0.189190980188215	3.23716332741372	0.00120724295713734	0.0231059237235236
MAP1LC3A
MAP1LC3B	Map1lc3b	1418.37934067585	0.285166355779976	0.0877621128148816	3.24931051262955	0.00115685122785492	0.0224898350589978
MAP1LC3B2
MAP1LC3C
NCOA4
PCBP1
PCBP2
PRNP
SAT1	Sat1	3142.91034639789	0.576184831781132	0.139308354737322	4.13603931270009	0.000035335168177557	0.0020253972687342
SAT2	Sat2	14.9006849238277	1.819569761809	0.758668803460777	2.39837166561848	0.0164681460783392	NA
SLC11A2
SLC39A14
SLC39A8
SLC3A2	Slc3a2	4391.73055573213	0.505206863923555	0.212969407078203	2.37220392757182	0.0176823283009167	0.127887279760233
SLC40A1
SLC7A11	Slc7a11	4080.39062618051	1.50538698628856	0.249929067223564	6.02325693050331	1.70941754565363E-09	1.05604017264824E-06
STEAP3
TF
TFRC	Tfrc	161.36882196451	0.927325198566473	0.274900051390578	3.37331766173055	0.00074268217244985	0.0171697001198385
TP53
VDAC2
VDAC3
41	16						6
	(13 visible on KEGG pathway map)
